# Supplementary material for: Revealing age-related changes in the intraocular microenvironment and senescence modulators using aqueous humor proteomics and machine learning
Source: Front Cell Dev Biol. 2025 Jul 16;13:1583330. doi: 10.3389/fcell.2025.1583330 (PMC12307501; doi:10.3389/fcell.2025.1583330)
Supplement: Supplementary file 2 [file Table1.xlsx]

## Sheet: ST 1
Supplementary Table 1 The rank of 23 kinds NA value input method.
Methods	NRMSE_Rank	SOR_Rank	ACC_OI_Rank	PSS_Rank	Rank_Mean
gms	1	1	1	1	1
rf	2	2	2	3	2.25
grr	3	3	3	5	3.5
seqknn	10	4	4	4	5.5
bpca	6	5	5	9	6.25
impseqrob	7	6	6	6	6.25
lls	9	11	8	2	7.5
impseq	8	9	7	7	7.75
trknn	4.5	8	10	10	8.125
rowmedian	4.5	7	11	12	8.625
knnmethod	11	10	9	8	9.5
mice-cart	12	12	12	11	11.75
colmedian	16	14	13	13	14
irm	14	13	15	16	14.5
mice-norm	13	15	16	14	14.5
svdmethod	15	16	14	15	15
mindet	18	18	17	17	17.5
qrilc	17	17	19	19	18
minprob	19	19	18	18	18.5
minimum	20	20	20	21	20.25
pi	21	21	22	22	21.5
zero	22	22	23	20	21.75
mle	23	23	21	23	22.5

## Sheet: ST2
Supplementary Table 2 The clinical features of all subjects
ID	Age (years)	Gender	AL (mm)	Dergee of lens opacity	Intra-ocular pressure (mmHg)	Corneal endothelial cells (/mm2)	Weight (Kg)	Height (cm)
Age.1	71	Female	23.27	Ⅲ	11	2879.5	60	158
Age.2	85	Female	26.34	Ⅲ	10	3289.7	58	158
Age.3	61	Male	23.53	Ⅲ	17	1958	40	140
Age.4	68	Male	23.84	Ⅲ	15	2314	74	168
Age.5	70	Female	22.94	Ⅲ	15	2597.4	69	166
Age.6	67	Female	23.39	Ⅱ	13	2697	67	158
Age.7	70	Female	27.05	Ⅲ	21	2227	73	169
Age.8	86	Female	27.35	Ⅳ	15	2420	53	159
Age.9	66	Male	25.1	Ⅲ	18	2501	71.5	171
Age.10	72	Female	23.07	Ⅲ	14	2374	45	146
Age.11	68	Female	24.2	Ⅲ	21	2142.4	80	168
Age.12	77	Male	22.54	Ⅲ	13	2173	58	165
Age.13	83	Male	23	Ⅲ	17	2598.8	56	166
Age.14	67	Male	24.62	Ⅳ	10	2830	60	163
Age.15	57	Male	23.4	Ⅲ	20	2862	51	156
Age.16	63	Male	23.12	Ⅲ	13	3047	67	168
Age.17	91	Male	26.79	Ⅳ	19	2597.6	44	152
Age.18	71	Female	28.68	Ⅱ	14	2597.6	51	165
Age.19	65	Female	28.8	Ⅱ	21	2246.2	60	170
Age.20	67	Female	25.93	Ⅱ	20	2907	76	172
Age.21	71	Female	26.83	Ⅲ	17	2907	73	161
Age.22	76	Male	28.94	Ⅲ	10	3003	60	160
Age.23	51	Female	30.32	Ⅲ	13	2697	74	175
Age.24	47	Male	22.73	Ⅲ	17	2697	59	152
Age.25	60	Male	22.11	Ⅲ	17	2745	65	158
Age.26	55	Female	22.77	Ⅱ	21	2558	54	159
Age.27	46	Male	22.65	Ⅲ	13	2655	41	156
Age.28	58	Female	21.88	Ⅱ	12	2807	56	150
Age.29	54	Male	21.22	Ⅱ	14	3062	50	150
Age.30	54	Male	23.66	Ⅲ	17	2746	60	170
Age.31	50	Female	21.49	Ⅲ	20	2273	40	150
Age.32	63	Male	23.47	Ⅳ	11	2443	70	173
Age.33	53	Male	24.72	Ⅱ	21	2682.6	76.5	167
Young.1	37	Female	25.25	0	20	2775.4	51	155
Young.2	30	Female	25.09	0	10	2692	47	153
Young.3	26	Female	25.56	0	16	2860	60	156
Young.4	21	Female	25.47	0	14	3058	48	168
Young.5	19	Male	25.89	0	13	2774	60	160
Young.6	22	Female	25.89	0	11	2381	60	171
Young.7	28	Female	25.09	0	18	2925	58	168
Young.8	26	Female	25.49	0	21	2529	55	158
Young.9	30	Female	23.91	0	17	2888	43	149
Young.10	31	Female	25.31	0	20	3052	51.5	156
Young.11	23	Female	25.92	0	13	3206.6	45	168
Young.12	28	Female	25.07	0	11	2773.1	45	153
Young.13	24	Male	25.36	0	10	2581.6	70	171
Young.14	36	Female	25.61	0	16	2927.5	49.5	162
Young.15	30	Female	24.81	0	12	3110.1	50	155
Young.16	23	Female	25.84	0	16	2603.4	53.5	168
Young.17	33	Female	23.78	0	15	2530.7	56	161
Young.18	21	Male	24.96	0	16	2543.1	80	171.5
Young.19	24	Female	25.07	0	16	2595	54	168
Note: The lens opacities were classified according to the lens opacities classification system III.

## Sheet: ST3
Supplementary Table 3 The protein profile of all subjects
Protein	Aged.1	Aged.2	Aged.3	Aged.4	Aged.5	Aged.6	Aged.7	Aged.8	Aged.9	Aged.10	Aged.11	Aged.12	Aged.13	Aged.14	Aged.15	Aged.16	Aged.17	Aged.18	Aged.19	Aged.20	Aged.21	Aged.22	Aged.23	Aged.24	Aged.25	Aged.26	Aged.27	Aged.28	Aged.29	Aged.30	Aged.31	Aged.32	Aged.33	Young.1	Young.2	Young.3	Young.4	Young.5	Young.6	Young.7	Young.8	Young.9	Young.10	Young.11	Young.12	Young.13	Young.14	Young.15	Young.16
A1BG	19.3082	19.123	18.655	19.2603	32.4235	18.4823	31.5885	18.5483	18.7172	18.981	18.5544	18.1568	18.2401	17.6074	19.1737	18.694	31.3652	18.9166	19.7005	20.2049	18.7058	17.8494	18.8769	19.7105	33.212	18.9515	18.8712	18.9146	18.5706	19.3104	19.2024	17.7154	18.6494	19.0714	18.6167	17.7785	18.4151	18.842	18.7925	18.609	18.1189	18.7675	17.8158	18.3971	17.898	17.5913	18.8237	18.3848	18.0714
A2M	16.5225	16.989	14.9574	16.2584	16.3283	15.1427	14.957	15.6248	15.6198	15.8685	15.5048	13.674	14.4222	13.6164	16.0454	16.469	15.6768	16.4915	17.4787	20.379	15.6703	15.2528	17.2639	16.7183	16.8218	17.0872	17.2599	16.6417	15.4634	17.0828	16.7984	15.94	16.4872	17.2271	17.2831	17.1751	16.5798	16.7544	17.3769	16.9385	17.3077	17.5375	16.7487	15.9059	18.8879	15.3363	16.813	16.7661	16.5521
ABI3BP	13.2587	13.5192	13.5517	13.7871	14.7429	13.4997	15.2412	14.0316	13.329	13.8127	13.5175	13.0013	12.8011	12.5132	15.1305	15.1524	13.9403	14.4365	14.786	15.2153	14.4826	15.0024	14.3934	14.2877	15.6241	15.7119	13.5501	14.9855	13.7877	14.5193	13.4787	13.3607	14.8629	15.5714	16.3548	15.7876	15.251	13.2996	15.437	15.4061	16.2308	13.9543	15.1853	14.2969	16.2515	15.9434	15.648	14.9774	16.3157
ACP2	12.4649	13.2333	13.4517	13.3017	12.7625	11.1911	13.7644	12.9753	12.587	12.8762	12.6338	10.8859	11.5441	11.7618	13.2513	12.9708	11.564	14.0072	14.1162	12.5676	12.9835	13.1622	16.1946	12.4561	14.1245	11.4696	11.4895	14.7285	12.4015	15.0076	13.3991	12.256	13.7412	12.7741	13.8347	15.1585	14.1878	10.8373	13.6164	13.6024	11.645	13.2986	16.5479	12.5159	12.846	13.3737	12.6538	13.3357	13.9626
ACTB	17.2644	15.6968	15.616	17.2098	15.167	13.9126	15.8542	15.881	14.6644	15.8794	15.0274	13.748	13.1215	13.5269	15.8959	16.2244	16.4774	15.876	15.8609	15.6503	15.1799	15.0063	16.2276	16.4474	15.6927	16.5758	16.1805	16.2706	15.4897	16.1435	15.4089	17.8959	16.0741	17.6279	15.8548	16.2002	17.2701	15.7352	17.3841	17.4425	16.6025	15.4396	17.3217	16.9012	15.4399	17.6429	15.7932	17.2279	17.6822
ADAL	15.6796	15.3969	16.799	16.2229	16.5813	15.9311	16.1999	15.9911	15.692	15.9938	16.148	16.2769	15.592	15.3963	16.7182	16.1232	16.5139	15.4565	15.7353	16.795	17.0321	16.5909	16.4577	15.5168	15.9726	15.9983	16.0684	15.9474	15.4955	16.4056	16.5008	15.0836	15.842	16.2968	15.9812	16.4239	16.7864	14.8128	16.2284	16.1093	16.3337	16.0504	16.7394	17.1147	17.0548	16.6246	16.7962	17.7699	16.2437
ADAM10	12.0164	11.9496	12.1299	12.0941	11.9451	12.3077	12.7061	12.7437	11.4484	12.0774	11.691	11.2334	11.3797	11.0313	13.2473	12.3843	12.2465	13.0953	11.3634	14.2676	11.3517	13.3188	12.2241	13.2647	13.2693	12.1398	11.889	12.8449	13.4371	13.1385	13.0025	11.0314	13.3373	11.306	12.8367	12.3268	13.1019	12.5839	11.994	12.5183	12.1497	13.4367	11.1231	12.1794	12.4019	13.1497	11.5616	12.5885	12.3
ADAMTS3	11.5005	10.4053	10.8884	10.9708	11.4251	9.88365	10.865	11.2344	10.7515	10.7482	10.2791	9.63834	9.62696	9.57672	10.7583	11.0744	11.2356	10.7529	10.6194	13.0133	12.0892	11.0369	10.722	12.0121	11.5739	11.884	10.8532	11.3286	11.0633	10.9647	12.6335	9.9368	12.6156	11.3172	11.9276	12.3325	11.3982	10.895	11.012	11.4728	10.7683	11.0616	10.765	14.2896	12.3313	12.5693	11.4032	13.555	11.6539
ADGRL1	11.0823	11.2515	12.605	11.6942	13.2545	11.8785	13.9174	13.3823	13.2954	12.1976	11.7926	10.3889	11.7759	11.6792	13.118	11.0138	11.4809	11.5263	11.5996	15.2838	10.8029	12.7492	11.382	11.2227	11.81	13.051	12.647	11.512	11.7409	12.674	13.5957	10.9099	12.6836	11.5994	12.2952	11.2348	11.9491	11.9433	12.5435	11.5243	11.6914	14.258	13.0308	14.9991	11.4219	14.0718	11.2608	13.4525	11.2197
ADGRL3	11.9297	11.9176	12.2316	13.0477	13.5824	12.1393	11.685	12.3007	11.4303	12.2695	12.3877	11.8511	11.7559	11.7903	13.6107	12.212	12.5229	12.622	9.53991	13.9587	12.9465	12.6697	13.6482	12.5905	10.9684	12.8677	12.7835	13.1415	12.0089	13.0998	13.45	12.1323	13.6703	12.2263	13.2622	14.0356	13.0484	12.2267	12.8055	12.8184	13.1255	13.6687	13.114	13.6133	13.2277	13.3402	12.7024	13.9083	11.8781
ADM	10.9244	10.5579	13.9944	11.6922	14.2089	11.388	11.7879	12.2225	12.2757	12.0192	11.8669	11.1605	12.2866	11.0806	13.0333	13.162	13.811	13.8004	11.5025	15.7581	12.7463	12.9167	12.5527	11.8442	12.8703	12.437	12.2092	11.7767	12.9264	11.4164	12.9255	10.3398	11.801	11.5753	11.2858	13.8893	12.8674	10.8949	11.7144	11.4941	12.3506	12.4932	11.8314	13.5362	12.3346	12.8735	13.1665	14.936	12.2911
AFM	16.6728	17.6346	17.0674	16.5564	17.3954	17.0729	16.5888	16.6757	16.7972	16.073	15.9812	16.6348	16.8938	15.8137	17.8312	16.694	17.5515	17.1098	17.0569	17.4688	17.2853	17.2245	15.565	17.783	17.3546	17.0157	16.1757	16.8371	17.3181	17.832	16.9092	15.6995	17.046	16.5528	16.1576	15.8365	15.816	16.3838	16.3866	15.799	15.6512	17.0082	14.9274	15.628	15.8986	15.5836	17.6145	15.3105	16.8173
AGA	14.893	14.3994	15.7738	16.2143	16.1325	14.0524	16.0105	16.0813	15.2411	14.4637	14.2652	13.7028	13.3349	13.7923	14.9073	15.4652	15.9681	15.9347	14.6649	16.667	15.9511	16.346	16.1602	13.7888	16.0451	15.2036	14.6155	15.2745	14.8553	14.7415	15.1249	13.228	13.9659	14.7455	15.5605	15.6259	16.4927	14.9115	14.1965	16.0635	16.434	14.7474	15.3981	16.3707	16.2748	16.3229	15.7732	16.5366	15.7132
AGRN	10.2437	10.1323	10.4807	9.53993	9.06798	8.76879	10.368	9.80437	9.32531	9.56207	9.26101	9.4683	8.42656	9.11361	11.5782	9.45655	9.19323	9.17733	10.2469	9.75985	9.22233	9.1253	12.074	12.0041	10.3602	13.7558	9.72964	12.3029	9.79242	10.2185	12.4107	11.7757	9.91433	12.3795	10.5103	9.30564	12.0295	9.91598	13.1342	10.4518	12.9855	11.6529	10.0751	10.3156	10.7924	14.318	11.3305	10.4154	10.2327
AGT	17.5144	16.9525	16.8471	17.3338	17.7103	16.3864	17.1467	16.5954	16.9082	16.0443	16.6865	15.2451	16.1039	15.4235	16.7441	16.0759	16.4642	15.8771	17.6461	16.712	15.7178	16.0557	17.0139	17.5703	17.452	17.2125	17.3815	17.0616	17.1249	17.8397	17.1683	16.1382	16.7665	17.4632	17.7081	16.978	17.1812	17.2245	17.5951	16.8321	17.0118	17.6829	15.6693	17.611	17.545	16.5872	17.0463	16.1634	16.966
AHSG	17.547	19.5929	19.6511	19.5574	21.0196	20.7114	20.1781	20.1221	20.0485	19.5687	19.8002	18.7808	19.7944	19.4211	21.5323	20.5431	20.8236	19.7503	18.8489	20.8727	19.3068	20.8725	19.3883	20.628	20.1259	19.4365	19.568	19.4872	21.0884	20.3771	20.0469	18.6141	19.6211	20.0208	19.2254	19.3448	18.8963	18.3895	18.3671	18.8749	18.0851	19.8507	19.7534	19.4878	19.7461	20.2125	21.0257	19.5193	19.872
AKAP10	16.1643	16.284	17.0012	16.5475	15.3227	15.3721	16.876	15.7666	15.6982	16.2093	15.486	16.1177	14.7946	15.2136	17.7922	17.5687	16.9398	17.139	16.0754	15.5991	17.3931	16.515	17.2574	15.396	17.4916	15.0925	14.7926	17.0701	16.0181	17.3467	16.621	15.8467	16.8966	15.783	16.936	16.763	17.53	17.4635	17.1908	16.7649	17.8452	16.454	15.8475	16.1381	17.4578	16.9651	16.3974	15.9075	16.6303
ALB	136.417	130.564	90.1278	101.163	72.7064	89.4068	74.3131	73.5088	73.7195	72.0384	94.1207	126.671	81.5314	77.3455	92.8278	92.2421	90.761	73.4477	129.583	53.9093	76.6574	108.338	72.7742	78.1283	92.5909	74.6463	113.63	78.1317	76.0874	72.7167	74.8083	83.3139	79.8134	75.2013	89.7599	55.7538	71.518	135.204	129.672	73.6131	119.543	87.4464	69.0945	52.3636	57.5221	55.7698	74.0528	39.9414	92.4212
ALDH3A1	13.4679	13.0624	15.6447	17.3927	17.0968	13.4153	14.5967	12.8287	12.7785	16.2714	13.5831	13.2795	12.997	12.536	16.7086	14.2187	14.9683	11.7013	16.2838	15.6544	14.6267	15.7507	16.4742	16.676	13.0752	15.5877	12.9046	15.0919	15.1372	16.2674	15.4825	14.9336	12.3347	18.5712	16.0559	13.4957	15.5394	15.2847	14.9613	16.3166	17.9493	15.901	16.6267	14.8498	13.032	17.0207	13.2079	17.5788	12.6291
ALDOA	16.5114	13.7786	14.6417	14.76	14.5737	13.4878	14.4132	15.2372	13.9014	15.1016	14.4966	13.5695	12.9618	13.1592	16.0475	15.2307	16.5891	15.9118	14.3037	15.6106	14.8859	15.0659	14.851	14.926	14.5131	15.1283	15.0033	14.3646	14.0762	15.2572	14.1171	18.6963	13.8389	15.0146	14.1103	14.9119	16.0556	13.8576	15.2334	16.0113	14.1092	14.0065	16.2095	15.7732	13.6732	16.6066	14.8529	16.4983	16.3911
ALDOC	16.838	11.4817	10.5243	13.2951	10.3477	10.4895	10.3773	11.1159	9.89344	12.7523	9.99241	10.6064	9.01553	9.33988	10.6224	10.1431	10.7828	10.8872	10.1041	12.5202	12.1712	9.9921	10.66	10.6387	10.9834	13.0237	12.5811	11.5901	10.5737	11.1601	10.4127	17.3089	10.4354	10.9597	11.8631	10.4797	12.9365	9.82035	12.0306	11.4459	10.3882	10.1508	12.8934	11.5295	10.6152	10.9572	10.9475	10.6752	10.6298
AMBP	17.3828	18.2481	17.783	17.4952	18.7555	18.1359	18.1069	18.5181	17.589	17.4078	17.1522	17.1798	17.9916	17.6862	18.8448	17.9922	19.0374	18.1646	17.664	19.1374	17.2383	18.7901	17.2486	18.2522	18.6117	17.5625	17.93	17.7568	18.7041	18.373	18.1454	16.4811	18.5166	17.4227	17.0658	16.8459	17.1645	17.7639	17.0073	16.6234	16.8453	17.6465	16.6724	17.4666	17.3502	17.4498	17.8272	17.0996	17.26
ANG	15.8573	16.3192	17.9868	16.8348	17.128	16.1921	17.2345	17.5147	16.1193	16.7845	17.1182	17.3048	17.0647	16.2529	17.9653	17.7218	17.9271	16.0214	16.7611	16.6351	16.7558	17.141	17.0955	15.7132	17.9515	16.7921	15.6465	16.2627	17.1844	16.5511	16.558	15.5941	17.0008	16.7479	16.2887	17.7109	16.6925	14.5917	15.7244	14.9957	15.5982	16.5883	16.9048	16.2584	17.3075	16.2642	16.391	14.8247	15.8529
ANGPTL1	12.7034	12.0655	13.863	13.1407	13.1588	12.5123	13.3043	13.6417	12.7294	10.8154	11.2096	10.1543	11.6206	12.7397	13.7371	13.9865	13.9626	13.8622	13.3876	13.8095	11.801	14.522	13.0686	12.8632	13.6149	13.539	14.2635	11.5563	13.2561	14.0406	13.9852	12.2124	14.3575	13.1283	12.9525	13.5845	13.0034	12.7151	13.4893	12.9652	13.4577	12.9033	13.3319	12.7583	13.3826	13.9135	13.0975	14.2966	13.3022
ANGPTL7	15.1984	12.3904	16.0086	15.8891	15.24	13.6603	15.283	15.3389	14.3265	16.1225	14.4834	14.378	12.8007	13.5097	15.5559	15.9475	14.7813	15.2317	12.7481	14.5925	15.4604	15.6983	15.5229	14.7868	14.9467	14.8997	14.9039	14.886	14.9074	15.4498	15.1386	13.3679	14.5554	13.6303	15.6598	15.1973	16.0523	12.3869	12.6534	13.8981	13.566	16.163	13.6381	14.611	16.7382	15.3857	14.708	14.4836	15.6962
ANXA2	11.6489	12.5873	12.6929	13.6568	11.0375	10.7266	12.6687	12.676	11.258	11.9193	11.2452	11.3465	11.2538	11.0622	11.569	10.9259	11.4177	11.3195	13.9767	11.2673	11.5002	11.4732	12.959	14.6488	11.6467	12.4984	13.0342	12.1297	12.973	12.5175	13.2816	11.2924	11.1496	12.4621	13.9999	14.8319	14.1726	12.5444	11.6138	14.5035	14.5504	12.3829	14.0371	15.7744	11.7125	14.1319	10.5997	15.1376	12.9197
APCS	13.4277	13.698	13.7726	13.3432	13.0922	12.93	13.2248	12.9403	12.5811	11.3086	12.5391	12.9091	12.9094	11.4868	13.9265	13.469	13.5636	12.8314	13.0237	13.3728	12.5055	11.484	12.9011	12.2434	13.7462	11.5636	12.3287	12.5836	14.0495	12.1209	12.6389	12.2764	14.0264	14.1117	11.1045	13.698	12.7231	10.9799	11.2425	12.2716	11.1968	10.6861	13.8251	12.4801	13.8792	13.177	11.6156	12.396	12.5952
APLP1	17.3834	17.0713	18.2265	17.9127	18.3033	17.1743	18.0694	17.5775	17.5215	17.5334	18.1244	16.1151	16.1088	16.0276	18.0403	18.711	17.5692	17.7554	18.3384	19.524	18.3547	18.3362	18.0023	18.0848	18.0702	18.0819	18.4694	18.0506	17.7684	18.4003	18.8425	16.15	18.2338	17.7065	18.4156	18.3	18.9347	17.6993	18.3882	18.3713	18.7185	18.6393	18.1729	18.9569	18.6674	18.6662	18.2594	19.2421	18.2034
APLP2	19.6045	19.6736	20.1368	20.0833	20.5997	19.462	20.6927	21.4285	20.338	20.1379	21.1524	18.8581	19.3247	19.0217	21.5449	20.9541	20.4149	20.032	20.1224	21.1197	20.1546	21.0323	20.6663	20.2832	20.6567	20.6745	20.8348	20.6268	20.6031	20.7924	20.871	18.7774	20.4724	20.4419	21.2394	20.8169	21.3644	20.2362	20.4675	20.8725	20.5839	21.165	19.9743	21.3207	20.983	20.7135	20.3689	20.8998	20.5382
APOA1	22.107	23.473	23.2355	22.669	23.5213	23.7246	23.319	23.3789	23.1476	22.3501	22.4124	22.5176	23.1674	22.2863	24.2919	22.7615	24.4157	23.6812	22.8257	24.2179	23.2014	23.5971	22.0046	23.6858	23.2994	22.9466	21.5771	22.8104	23.9185	23.1706	23.2382	21.2949	22.9197	22.2409	21.5459	21.5064	21.4285	21.9212	21.4106	21.8844	20.617	21.9492	21.3566	22.5886	22.8798	22.2251	23.7502	22.0111	22.5556
APOA2	19.6849	20.4322	19.7609	18.4754	21.6031	22.2561	20.2118	21.5291	20.8981	20.3469	19.6625	19.8791	20.7102	20.2573	20.9531	20.4772	21.341	20.9236	20.1242	21.4782	19.7906	21.0763	19.5786	22.0058	21.6711	20.5969	18.7824	20.1441	21.8578	21.1752	20.8667	18.0893	21.0802	19.8724	18.5584	17.9255	18.0902	20.0854	18.0666	18.8865	17.1771	18.6982	18.3422	19.4425	19.8549	18.9471	20.8394	18.6403	19.2619
APOA4	18.8273	20.4425	37.3972	38.5072	41.0317	38.5533	38.8076	38.9604	37.8562	36.0169	38.3976	35.2149	38.2919	37.8057	40.3459	38.7825	40.9487	39.9197	39.1504	36.26	37.4509	40.1188	35.3541	20.0646	37.9327	19.4308	38.4715	38.1017	37.5461	38.7978	38.0776	18.0847	39.163	37.8781	35.6974	35.8006	35.5147	38.6618	37.4421	18.2591	35.1094	36.2379	34.9552	35.626	36.4465	37.8513	20.5141	17.8428	18.7711
APOC1	13.2664	15.3344	14.0859	12.9823	16.8838	15.8523	16.6187	14.3441	16.0934	15.5221	15.0379	15.0107	15.7869	10.2333	14.7038	14.6181	17.7015	14.239	14.1986	13.6541	13.7094	13.2334	10.0732	14.939	15.7451	15.024	13.8128	15.315	15.6185	14.7446	15.7371	10.4847	15.3672	12.2644	13.4927	10.6865	14.7001	14.1747	12.9842	14.8724	14.2364	14.5429	14.2548	14.8413	12.8235	15.7697	15.9937	11.5793	15.7254
APOC2	12.7828	13.1544	13.1816	13.0191	12.4812	14.2789	12.3692	14.4415	13.8161	12.8614	14.2449	12.754	13.9387	12.9981	13.8808	12.9193	15.6912	13.9625	12.9	13.2916	12.6258	14.3319	13.2349	12.9078	13.1502	12.5043	13.0417	13.739	12.7576	12.8026	12.865	12.8523	12.8597	12.7858	12.8201	13.4354	12.5871	11.8035	12.6355	12.7697	12.5892	12.8524	12.1634	11.9008	16.8474	13.3293	14.769	11.9624	14.2809
APOC3	11.9892	13.0211	13.4394	12.7647	13.9709	14.2987	13.0294	14.3925	13.0326	12.2295	13.1712	11.8588	13.9388	12.4048	14.8152	12.453	15.119	14.5812	12.3617	14.9506	11.6352	15.4001	13.6374	13.2574	14.6962	13.4156	12.9443	14.0607	13.7145	13.965	14.0899	12.0259	14.3021	13.3628	12.1713	14.1736	11.7162	11.7562	11.6912	11.7729	11.6439	12.3318	11.8982	12.4845	18.3092	14.4075	14.8133	13.6825	14.0739
APOD	17.8302	17.9542	18.013	18.9473	18.9692	18.5862	18.0206	18.1452	18.1741	18.3687	17.3905	16.5219	16.5989	17.1676	19.1082	18.0368	18.8693	18.1172	17.8667	20.3868	17.6932	19.2086	18.5574	18.0277	18.7958	19.3137	19.1761	18.9114	18.7561	18.9283	19.3434	17.5925	18.5226	18.7051	18.8551	15.952	18.7655	18.1515	18.4333	18.5456	16.7635	19.1701	17.0746	17.4898	18.2657	18.8136	17.9253	16.9781	17.9605
APOE	20.2797	20.3057	40.7741	40.4592	21.3308	20.3273	39.9777	20.6924	20.3728	40.0754	20.4865	19.5331	19.6418	19.5086	39.7929	40.3452	21.3496	21.0606	21.2111	20.4975	20.5691	21.2264	20.5356	20.1882	21.3568	21.4337	21.0482	20.8898	20.464	39.8473	21.2982	20.3812	39.013	21.6409	21.6869	21.4838	21.7456	20.2468	21.6861	21.266	21.6679	21.306	20.6269	37.0115	21.0512	39.8897	21.4266	21.5806	21.2457
APOH	18.1449	19.2775	18.8494	18.6493	18.9428	19.4819	19.3408	19.6579	18.9088	18.7769	18.9027	18.7945	19.2677	19.3376	19.8563	19.0645	20.4504	19.6528	18.8975	21.1092	18.9485	19.1506	18.4995	19.4592	19.1187	18.9047	18.494	18.9269	20.142	19.7527	19.3016	16.9826	19.074	18.9384	18.18	17.7311	17.9233	17.8206	17.9294	17.8075	17.8306	18.7721	18.5285	19.2563	17.7319	18.6453	19.483	18.1505	18.5932
APOM	9.82316	10.883	9.74398	10.534	10.5017	12.5645	11.2754	12.0019	10.6262	10.0813	10.4014	8.54523	10.8542	9.77536	13.1546	9.96604	12.5569	12.4274	10.7078	12.4669	10.5175	9.03646	9.71451	12.4606	10.5941	13.6175	12.1549	13.6233	12.9569	12.4531	10.6526	8.90495	11.9163	10.3564	7.96355	11.0415	8.70563	9.74795	10.5788	10.2587	11.0112	11.6107	12.8573	11.0502	11.6128	12.066	11.5725	10.3863	11.6271
APP	12.2812	15.3017	14.7693	14.517	15.3402	13.4967	15.6921	15.2515	14.0484	14.8714	15.0945	12.9138	12.365	11.2224	16.2936	16.2624	14.4686	15.2282	16.1418	15.8329	15.3942	16.0587	15.382	15.7743	15.5152	15.909	16.1414	15.7497	13.9376	15.7256	15.3069	15.0392	16.1626	16.4025	16.0817	15.3882	16.4773	15.2496	15.934	17.0176	16.0532	16.1173	16.897	15.338	17.0572	16.9321	16.7097	15.8843	16.8773
ASAH1	14.437	13.3918	16.0331	17.1248	16.5112	15.0034	15.6768	15.7328	15.3559	14.7705	15.3923	14.4097	12.7378	12.4396	16.3597	16.3496	16.5005	17.0193	15.7597	17.1678	16.0939	15.9321	16.0391	13.8953	15.988	16.2025	15.2514	13.8578	17.2682	16.1126	16.3736	13.2348	14.1927	15.9537	16.7053	15.9215	17.7612	13.6379	14.2553	16.7058	15.1272	16.6394	16.8729	15.4176	15.7727	17.1167	17.1923	16.7131	15.784
ATP6AP1	13.6506	13.8612	14.8684	15.8188	15.7672	13.3771	15.475	14.7308	13.4747	14.053	13.6885	12.9264	12.8383	12.9154	15.8149	15.8856	15.8194	14.0445	16.1923	16.8537	14.6678	16.1541	15.0498	14.0301	15.9454	16.2991	15.7863	16.0324	15.3093	16.1867	16.5497	14.7352	16.4121	15.6379	16.3917	14.3118	16.4091	13.6835	16.0746	15.7101	15.6474	15.7037	14.5961	15.5201	15.9563	16.3551	16.0912	14.8675	15.9116
ATP6AP2	13.2495	13.2892	12.2281	13.6502	13.1473	13.2525	12.3695	12.4709	13.2349	13.2192	13.2265	13.1705	13.2087	13.1944	12.5546	13.3234	12.1559	13.2507	13.3536	13.8284	13.2386	13.8474	12.1745	13.4812	14.2182	14.2539	13.0743	13.1889	13.4851	13.9375	13.5988	13.0977	14.538	13.3754	14.0687	13.4117	14.2922	13.2251	13.494	13.4469	13.4212	12.1711	12.6664	13.1776	12.9266	14.3195	12.8174	12.3631	13.9056
ATXN3	16.1874	17.8929	18.7033	17.802	13.6259	17.4758	18.1491	13.8024	17.5719	16.0569	15.4572	16.1318	18.2509	13.5787	18.3997	18.1995	18.6965	16.6603	17.4653	17.376	18.573	16.3724	17.2641	17.5667	17.5849	17.8991	14.3691	16.3222	15.591	17.7577	15.4238	16.6726	17.6245	17.2646	17.2643	16.2513	16.6956	14.5064	16.7235	14.3322	15.9342	16.5653	14.6287	15.3013	17.0682	16.7043	18.0536	15.0495	17.6339
AZGP1	18.5779	18.8326	19.5514	18.7376	19.3222	19.2328	19.2995	20.2702	19.2525	19.2668	19.5091	19.1521	18.2916	19.0774	19.7815	19.6377	20.9394	19.4827	18.8232	20.577	18.964	19.2483	18.5979	18.5669	19.9972	18.6011	18.703	18.6508	18.8425	19.1465	18.6439	17.5158	18.835	18.5252	18.4015	17.9348	18.5415	18.6256	18.3921	18.6627	18.4673	19.2087	18.3448	19.2056	18.3303	18.9662	18.6211	18.8998	17.2574
B2M	20.0149	19.2864	20.0629	20.0914	20.2865	20.2069	20.5203	20.3628	19.4919	19.5514	18.4424	18.6895	19.8743	20.0385	19.8306	19.244	20.3476	20.0992	19.6398	21.1348	20.0828	21.3378	19.9553	19.7111	21.0814	20.4139	19.9864	19.8783	20.8545	20.1448	20.4003	18.8526	20.3803	19.9576	19.4902	19.2759	19.9525	19.119	20.2593	19.4265	19.313	19.6369	20.2025	19.965	18.6964	19.4941	19.1813	19.9832	19.1107
B4GAT1	18.6289	18.325	18.7617	19.0824	18.1201	17.5761	18.757	18.1891	17.5838	18.1016	18.3204	17.1183	16.65	16.8091	18.6948	18.478	18.0417	18.4683	19.1685	18.5608	19.216	18.5621	18.6949	18.4082	18.7568	18.8274	19.0968	18.7316	18.0566	18.8069	18.8232	17.2732	18.7034	18.7868	19.39	18.6472	19.641	18.4801	19.3628	18.9067	19.5979	19.069	18.6557	17.9937	18.8919	18.8318	18.6806	18.6375	19.0914
BASP1	16.413	12.12	16.897	14.381	15.0843	14.1124	15.7153	16.3085	13.3132	13.567	12.7407	12.384	12.2566	14.0272	18.4236	13.8302	17.8564	14.038	13.772	16.2211	14.857	15.9051	14.3474	12.6751	13.9261	13.5407	12.5469	13.3451	14.609	14.2232	15.0803	17.058	14.1101	12.495	13.2809	14.5746	14.2198	12.6973	13.2256	12.6048	12.5056	14.2656	14.1573	15.0148	14.741	14.4742	12.4775	15.5071	12.2721
BCAN	13.7158	12.6532	13.9637	13.8473	13.7838	13.1037	14.0725	13.8636	13.4425	12.2131	13.9935	13.0111	13.3928	11.7505	14.1606	13.1027	13.7726	13.8069	14.1447	15.3978	14.0741	13.8639	11.8141	11.5997	12.3351	11.7448	14.0714	14.0648	13.6435	13.6511	13.9506	12.7582	12.0565	13.8979	13.6678	13.9114	13.8786	12.4212	15.0617	13.0882	12.6443	13.6943	13.7674	13.9167	14.2245	14.1064	14.373	15.1571	13.671
BTD	15.4985	14.9082	14.2561	14.9677	14.2757	11.5222	12.0992	13.4998	12.2187	14.1769	14.5042	11.4217	11.1485	11.1902	14.0274	14.205	13.7636	12.7814	16.0522	15.4836	14.5683	11.6599	14.8859	14.2392	13.833	14.8639	15.3664	14.4824	12.7586	14.8106	14.5327	14.6021	14.4211	14.7891	15.9062	14.6166	15.9614	14.5748	16.5855	15.2394	16.2058	15.603	14.9014	11.4943	12.6718	14.198	12.5156	14.4178	14.6265
C16orf46	15.5541	16.756	13.5718	14.2777	13.4267	15.2997	13.8028	13.3763	14.8099	13.1572	12.7235	13.598	13.3327	13.9502	12.8003	13.586	14.9378	15.3128	13.4496	11.5629	13.5965	13.1119	13.0256	14.0319	14.3116	15.2602	14.8012	15.2145	14.6737	15.2968	15.8208	13.984	14.0662	14.732	13.2613	11.3924	13.0701	14.5984	14.228	13.609	12.8997	11.717	12.1898	11.4355	10.2108	11.172	12.5078	11.6113	13.1235
C1R	16.0999	15.9374	14.7792	15.3893	14.5179	13.3961	15.3826	15.0376	14.278	14.4077	14.0419	13.2287	13.0804	14.0315	15.8398	15.9221	16.1305	15.3121	16.4655	14.7979	15.2392	16.6983	16.3897	15.8475	16.3493	17.1706	16.6417	16.7145	15.7372	17.3791	15.3655	15.4419	16.4229	16.1045	16.1393	14.5787	16.4189	15.7719	16.7353	16.2201	15.5371	16.5395	15.7339	13.7153	16.1431	15.4242	15.4493	14.4181	15.9388
C1RL	12.7095	13.3502	11.4244	12.9681	10.9226	12.4035	12.6714	12.1536	11.3028	11.7484	12.0203	12.1224	11.5899	12.4649	10.7785	12.0377	10.9908	12.3596	12.6251	12.8599	12.6409	13.1973	12.6969	12.3095	12.1378	13.3725	12.8123	12.8397	12.5983	13.2485	12.3911	12.7084	12.438	12.6068	12.2969	14.56	14.3989	12.6299	13.0567	12.5891	13.5769	9.9126	12.5313	15.4596	11.0726	12.522	12.4857	13.4786	12.7258
C1S	15.7716	15.7728	15.3643	16.0227	15.8829	14.672	15.6796	15.0742	14.9012	14.0741	14.2126	13.5101	13.2018	14.0152	16.3117	15.7638	16.0161	15.4828	16.8322	15.8915	15.7351	16.2885	16.0773	15.7557	15.9298	16.8938	16.3142	16.1453	15.3634	16.6398	15.6669	14.6164	16.3165	16.271	16.2748	15.1789	16.2584	15.6171	16.4099	15.9901	15.8019	16.6465	15.4721	14.1891	17.4249	16.0551	14.855	14.6338	16.194
C2	12.6876	13.5389	13.837	12.7556	14.764	14.0358	14.4692	14.2653	13.5371	13.611	13.503	13.1605	13.0328	12.5694	15.6226	14.0626	15.2518	14.1575	13.7556	15.4501	14.0673	13.5377	13.4571	14.0256	13.8725	14.2983	14.0008	13.9382	14.361	14.6616	13.7566	12.6219	14.3745	13.1695	13.691	13.1861	13.0411	13.3396	13.1865	13.191	13.0724	14.5734	13.5842	12.2343	14.4412	14.1368	16.3259	12.2155	13.9314
C3	18.3903	19.098	18.1336	18.7037	19.1844	18.6262	18.7552	19.3619	18.4012	18.45	18.1522	18.0095	18.9803	18.3158	19.8657	19.0276	20.0048	19.2193	18.921	20.0814	18.3449	19.4228	18.5456	19.973	19.2482	18.8496	18.3077	18.9625	19.2074	19.4636	19.2594	17.0524	18.8407	19.1261	18.1636	18.3053	18.302	17.3346	18.2099	18.6645	17.9919	18.9856	18.8738	17.0605	18.9617	17.8436	18.8335	17.4687	19.4072
C4A	19.1459	18.9893	19.4958	19.1137	19.3478	18.9112	19.8207	19.0696	18.7779	18.177	17.1199	17.4795	18.3147	19.1458	19.3436	19.1696	19.9987	20.3969	18.663	19.0537	19.6973	20.2696	18.9573	19.9813	20.014	20.1991	19.3958	20.0244	18.849	19.9371	19.3075	18.2477	19.622	19.9427	19.774	17.7366	18.9517	18.891	19.6069	18.7656	18.8637	19.4369	18.9207	17.0042	18.4987	18.3349	18.2351	16.9611	18.4437
C4B	27.5515	25.1665	27.1104	26.949	29.0057	26.2291	27.6741	27.3741	27.51	26.201	24.9723	24.25	25.6176	28.4235	29.8025	27.7777	27.7275	30.4441	26.9769	28.9058	26.8573	29.1597	27.5894	32.4278	29.0322	31.0752	30.0003	29.2999	27.3625	28.6768	30.1305	25.735	30.028	30.0729	30.568	25.9273	27.6823	23.5761	25.9843	26.9655	27.9105	29.0998	29.2642	25.1758	29.3993	27.8094	28.0786	24.8425	27.2915
C5	13.257	13.6559	12.1271	13.4981	13.591	13.3696	12.506	12.2769	12.4756	11.6302	12.0445	11.5789	12.3309	11.336	13.5984	12.3605	14.4618	13.9	13.8575	14.4479	12.1911	13.4621	12.0678	14.3515	13.6038	13.7582	11.9961	13.9688	13.6719	14.3402	13.4366	11.8255	13.1671	13.829	12.6017	13.1302	13.1373	12.4499	13.5783	11.9165	12.8924	12.439	12.889	11.2708	16.2566	11.8704	12.9494	12.0421	13.9951
C6	15.5778	16.2362	16.2154	16.1332	15.969	15.3504	16.29	16.5957	15.4552	15.7979	15.9573	15.2234	15.3372	15.0166	16.4213	16.3012	16.44	16.3703	15.6989	15.2348	16.3987	15.3872	15.7943	16.0137	15.9611	16.6081	15.4668	16.2341	16.5796	16.1263	16.0586	14.2977	15.556	16.1738	16.1295	15.8614	15.4337	14.7398	16.0631	15.7974	15.8836	15.985	16.025	13.7401	16.2157	15.4536	15.719	13.4081	16.8136
C7	13.1926	15.1058	14.7533	13.8133	15.2251	14.2294	14.3449	14.7881	14.7305	14.3306	12.8823	10.933	13.4984	11.7719	14.8806	14.8717	14.9088	14.417	14.6816	13.3856	11.1429	15.6268	14.4816	14.6906	14.4014	15.0025	12.5455	13.8545	14.52	14.2617	14.9393	13.2394	14.4227	14.2871	13.6881	13.9225	14.1457	12.938	14.3575	12.9696	12.6545	14.8184	12.9181	12.3544	14.6292	12.9257	15.2951	12.492	15.159
C8A	12.6738	13.2177	14.0103	13.3396	14.3478	13.9935	14.4494	14.5547	13.6767	12.8418	13.2899	12.5695	13.5379	12.2809	15.8282	14.6718	15.0641	15.34	12.6537	14.7055	15.5907	14.2034	14.0818	14.05	15.165	14.052	12.2832	14.1122	15.094	14.9531	14.0105	11.6052	12.6399	13.9704	13.9103	14.7581	13.7889	12.5843	13.4369	14.1405	12.6762	14.5551	14.7883	11.8689	16.9795	14.8133	14.861	12.7941	15.8819
C8B	12.5856	14.7944	12.9697	12.8262	14.3728	12.4328	14.517	14.6118	13.2433	13.7831	12.7324	12.6952	12.9599	12.4794	14.56	12.9592	14.6888	13.1292	14.4542	14.4185	12.8618	12.6795	13.0818	15.0989	14.4512	15.0001	14.3207	14.8801	14.7987	14.9846	14.566	12.1348	14.2221	15.1143	14.4015	14.5193	12.7655	12.6276	14.0694	14.4044	14.7556	14.2395	14.381	13.2091	14.6699	14.2531	14.7895	12.1234	15.3129
C8G	15.1327	16.1299	15.5458	15.5136	15.8599	14.9602	15.981	15.7173	14.5965	14.7906	14.6594	14.3865	14.9549	14.758	16.5359	15.4253	16.3897	15.9497	15.747	16.2976	15.6576	15.4834	15.2929	15.9521	15.989	15.522	15.2861	15.6708	16.3788	15.8184	15.8907	14.2381	15.4561	15.6159	15.1307	15.2492	14.7322	14.6319	14.8932	15.0097	15.6505	14.986	15.0783	15.1522	15.008	15.8226	15.4132	14.7364	16.1391
C9	14.1781	15.8931	15.0391	14.8782	16.2186	14.9116	14.9764	14.9022	15.4787	15.3436	14.1445	13.0651	15.6979	14.8383	16.1352	15.3048	16.8931	15.3624	14.9536	15.1944	13.8484	15.253	13.8749	15.9818	15.3481	15.031	13.7979	14.9225	15.213	15.1342	15.2506	14.2802	14.1837	14.8556	14.3179	13.4431	14.2398	14.5344	14.9476	14.6049	13.6028	14.874	14.5892	12.4867	14.9837	13.7141	14.9735	12.6983	15.1052
CACHD1	12.1174	12.1782	12.3601	12.173	11.9979	12.1109	11.9979	12.0699	12.1031	11.7498	12.1498	12.1363	12.1208	12.1249	12.3656	12.335	12.0331	12.1866	13.2706	11.711	11.9258	12.1953	12.0899	12.1292	11.9604	12.097	12.2408	11.7112	12.0222	12.1293	11.7603	12.1788	11.7509	11.8629	13.2495	12.2157	12.5875	12.1822	12.6173	11.6812	12.7728	12.0968	12.0482	12.1104	13.1201	12.1345	12.3067	12.2234	12.1616
CADM1	11.8598	9.87637	9.89457	11.8484	9.61136	8.47903	10.1072	8.52007	9.41271	8.82209	9.01804	8.16778	8.5982	8.06227	10.0347	10.2614	9.61603	9.3648	11.0145	12.5725	10.256	9.07456	9.48302	10.2798	9.63664	10.381	10.918	10.2859	9.08257	11.6782	11.6428	9.72933	10.2297	11.1189	11.8786	9.99572	11.2677	9.64347	10.8242	10.0328	10.9785	11.9419	9.62861	11.5341	10.8741	8.70821	10.1768	12.0315	9.86626
CADM2	13.4843	12.9013	13.4192	13.22	13.8696	12.4574	13.3576	13.1669	13.2931	13.2823	12.9235	12.6432	12.4656	12.5541	13.5846	14.1837	14.0322	12.6913	13.3512	14.4762	13.8398	13.7663	13.4138	13.2461	13.3264	12.9315	13.9184	13.4627	13.7967	13.7889	13.4948	12.741	13.6089	13.518	12.7849	13.4794	14.0711	13.5701	14.2462	13.7357	13.9518	13.9067	14.127	12.9772	13.2961	13.2347	12.7109	14.7053	12.7499
CALML5	11.5285	12.4115	14.0241	11.7858	10.9873	13.5211	12.0345	12.5547	11.7882	10.0361	14.0758	12.889	12.7999	13.1851	12.6878	12.6829	12.4127	14.7946	10.8947	11.7907	12.5328	12.4247	11.6189	14.9834	12.6903	13.0109	12.8701	10.8733	12.7934	12.6006	12.9836	12.8069	12.6956	12.5937	13.6285	12.5531	12.3574	11.033	12.2962	11.6648	12.7103	11.9434	13.5578	16.1165	12.4757	12.9096	11.4754	15.6982	12.5752
CARTPT	13.029	12.6906	15.9426	15.6106	15.0433	13.2237	15.8237	16.2315	14.7332	13.1148	14.4171	12.792	12.934	13.8465	17.1517	16.2789	16.9326	15.8498	15.534	18.213	16.2435	16.1385	15.4367	13.073	14.4311	13.2705	13.6615	13.4756	15.3687	14.8616	15.2654	12.4474	13.8678	13.4556	14.4912	16.2527	15.6845	15.5166	13.7877	14.8191	13.6666	15.553	16.9142	17.6386	16.4318	17.8002	16.0166	17.437	14.6479
CASP14	12.0341	11.633	13.2189	11.662	11.1983	11.8612	12.2345	11.8976	11.5387	11.094	12.2206	11.9078	10.2288	11.902	12.4659	12.1764	12.3962	12.2887	11.4429	11.1453	12.3182	12.3421	12.4301	12.171	12.9026	11.1016	14.4061	11.7324	12.3058	13.8306	12.1099	11.511	12.1064	12.2363	12.7931	14.0334	14.262	11.6979	12.7255	12.4706	12.7728	10.8285	12.3443	14.6691	14.4894	11.718	11.6018	15.0812	12.0344
CCDC80	12.5085	11.6432	13.1225	11.7471	11.9624	11.6442	11.6867	11.6524	11.5975	11.7458	11.5547	11.6458	11.6562	11.677	12.9408	11.7168	12.9607	9.50689	10.8668	13.5356	12.9409	11.2314	11.4461	11.2597	11.2477	11.636	11.6513	10.7953	11.6725	12.1392	11.3866	9.77135	11.7101	11.335	11.53	11.8002	11.5127	11.4461	11.6439	11.0965	11.6664	11.1403	11.9756	11.8071	11.7397	11.6411	11.5981	12.0604	11.5209
CCHCR1	16.2588	16.7736	17.6576	17.3157	17.336	16.0033	14.0658	16.5713	15.1605	16.7462	15.8027	15.9056	14.7149	15.7729	17.137	16.9409	15.2718	16.8242	16.6375	15.816	17.6407	17.1295	16.332	15.0391	14.7902	15.3145	15.5592	16.2581	15.4115	15.5619	14.2713	15.1008	14.8992	14.2523	14.1026	14.8478	15.0981	15.535	15.3424	15.4348	14.696	16.6193	15.2832	14.1589	15.8956	14.0122	16.579	14.1394	15.9592
CCL14	11.8182	11.2975	13.2724	12.3131	13.971	13.6051	13.6114	14.1042	13.2338	13.1917	11.957	12.3365	13.5103	12.3113	13.6957	11.9059	13.9944	12.4812	12.2074	14.2255	10.9015	13.2345	12.3839	11.6412	13.2708	12.3537	11.1649	12.4905	13.66	11.8483	11.6704	10.5037	13.2166	12.0168	11.521	12.841	13.0898	10.9883	10.894	11.736	11.3371	12.8804	12.5097	13.3646	12.7316	13.0508	12.3508	12.6108	11.8502
CCN2	16.055	14.513	15.6889	15.2664	15.9222	14.9654	15.7369	15.7799	15.9313	15.2275	15.0849	13.946	14.4634	15.1423	15.8129	15.4094	16.7756	16.1898	16.4598	16.9478	15.2597	17.0745	15.6575	15.5673	16.6241	15.5156	14.8961	16.4117	16.031	15.7421	15.8473	14.573	16.6865	15.4529	15.0197	14.9276	16.2581	14.0452	15.9881	15.5226	15.3283	15.2684	15.1555	15.6026	15.2727	15.7923	15.0255	15.3875	14.9429
CCN3	11.8499	10.8877	11.2988	11.4457	12.2009	11.1556	11.9289	11.2023	10.866	10.9418	11.057	10.1565	10.3626	10.5931	11.7486	11.1965	11.7966	11.2868	11.6236	12.7984	11.1357	12.3877	11.3858	11.4579	12.523	11.7229	11.7695	11.3844	12.0909	11.8103	12.216	10.5271	12.4902	11.0784	11.5739	10.8221	11.9469	10.8456	11.8629	11.3496	11.4589	12.3867	11.4654	11.7533	10.582	11.7581	11.0253	12.1098	11.1009
CD14	15.7318	15.9355	15.965	16.1359	16.5588	15.0652	16.5448	16.0123	15.327	14.7931	13.8408	13.2452	14.2793	14.9706	16.758	16.5493	16.5694	16.4297	16.4597	16.5516	16.0462	16.682	16.2091	16.4859	16.7838	16.9951	15.9966	15.5888	16.0465	16.7055	16.215	15.3849	16.673	15.6163	16.3093	14.575	16.544	15.0991	16.4391	15.9885	15.3112	16.0135	16.0322	12.6926	15.1407	15.3994	15.9131	14.4187	15.9779
CD59	16.7649	16.0889	16.0044	16.2208	16.7361	16.3283	16.3749	16.9927	16.4571	16.6288	16.5855	15.8324	15.8237	15.8223	17.6986	16.3359	16.9055	16.1174	16.3726	17.6723	15.5797	17.7925	16.5298	16.8342	17.5255	17.7102	17.0635	15.3939	16.736	16.4382	17.7176	14.756	17.1304	15.9168	16.9747	15.2146	16.5971	16.1213	17.0713	17.1336	16.3385	16.6968	16.0853	17.0471	15.372	16.5038	15.1959	16.4919	15.7325
CD99L2	12.7655	12.3213	13.536	14.1766	14.7294	12.9854	14.4782	14.5868	14.0034	13.6356	13.5342	12.4638	12.6737	13.0547	14.2809	13.2204	13.964	13.1573	13.9998	15.1007	14.3788	14.7703	14.7285	13.3029	14.5383	14.003	14.692	13.2156	14.4292	14.575	14.3946	11.8739	14.3026	14.0497	14.6341	15.4677	15.1055	13.065	14.4832	12.9277	14.8895	14.8142	13.7134	15.51	15.2517	14.7424	14.2092	15.5717	14.0831
CDC23	13.9155	12.5665	14.4876	14.6597	14.3325	13.9155	13.6822	14.516	13.5891	13.804	12.8215	13.3692	13.9155	13.9155	13.1101	14.5029	13.815	13.2539	13.0358	14.1457	15.192	14.9057	13.8686	15.1982	14.0064	14.675	12.1696	12.9179	14.9329	14.6745	14.5195	13.9155	13.5272	14.6121	14.0177	12.3873	13.2246	13.2564	13.9155	13.5558	13.9155	13.9025	13.3584	13.9155	12.5346	13.9155	15.1266	13.9155	13.9096
CDH12	15.8473	16.0814	16.7733	15.4356	15.3427	14.8131	15.0184	15.446	15.2561	15.7447	15.5087	13.7466	15.308	13.9756	14.487	16.6486	15.0359	14.1773	14.536	17.2232	15.6234	14.9644	15.0814	16.3899	16.9252	15.7839	15.726	15.7145	13.5981	17.3223	14.9439	14.7375	15.054	15.9712	16.8164	15.7178	17.2266	15.734	16.5093	16.5615	14.4258	16.5469	15.8362	17.687	16.3724	16.5824	16.8475	17.9557	16.9805
CDH13	11.9862	11.2385	11.5864	12.2026	12.1953	12.2657	11.7434	12.072	11.647	11.5639	11.2107	11.1137	11.7556	11.5859	13.6915	11.8032	13.4762	11.3557	12.1279	14.2195	11.8547	14.3936	11.5279	12.0777	13.557	12.2793	12.0344	12.1129	13.2914	12.0378	12.4982	10.2741	12.1426	11.958	13.5382	11.1117	13.7124	11.7254	11.9226	11.9121	11.3057	12.0082	12.6852	13.3919	12.2777	13.4858	11.6607	12.969	11.4006
CDH2	16.7122	15.2435	16.8331	16.9512	17.2114	16.5445	17.1332	17.2998	16.5783	16.637	16.2357	15.2363	16.1557	16.6547	17.3912	16.3248	17.6361	17.3938	16.9595	18.8671	16.5294	17.4803	16.655	17.2176	17.7057	17.3894	17.1534	17.2271	17.4017	17.2264	17.7978	16.0863	17.4421	17.2178	17.4506	16.0951	17.8574	16.4	17.3877	16.9787	17.1987	17.0708	17.3371	17.4657	16.6657	17.3113	16.6891	17.6521	16.5006
CDHR1	13.2493	12.9261	16.0828	15.2169	16.0554	14.8823	16.197	15.7773	15.8824	15.6586	13.3112	12.9058	14.0842	15.1256	16.2436	16.293	16.5563	15.7939	15.1275	17.1262	16.554	16.0975	15.608	14.6907	16.0805	15.6552	15.0946	16.5324	16.3173	15.939	15.8068	13.1624	15.626	15.6367	15.7528	16.5322	16.0846	13.5752	16.0438	15.8558	15.3735	13.4075	16.5796	16.1261	15.9368	16.4168	16.327	16.394	16.1618
CDK3	16.9697	15.413	15.4365	18.0386	18.3577	14.3435	14.8048	17.7021	17.9658	17.6874	17.3331	14.369	17.4557	17.1987	14.3987	18.1648	14.4652	14.5424	16.5176	17.9433	15.5159	15.32	18.1898	17.3997	17.8383	18.0656	16.7649	17.0456	18.3769	17.6692	16.8243	15.5255	16.4738	16.9038	17.102	18.0362	17.6661	16.3321	15.8794	16.4372	16.8556	18.6029	17.9494	16.8701	18.9115	18.6049	17.9535	17.1977	17.8897
CELSR2	12.8115	12.9812	12.8514	13.6878	13.2341	12.2728	12.6833	13.9181	12.44	12.6037	12.9722	11.6376	11.6608	11.8866	14.0905	13.8347	14.9453	13.6904	12.5074	14.5283	13.4805	13.7227	13.9353	13.0082	15.1304	13.9069	13.8861	14.0446	13.0063	13.7074	14.0075	11.6775	13.195	12.7502	14.0674	12.6864	13.813	12.9198	12.8155	13.9575	12.7444	13.9618	14.2337	13.0273	13.8475	13.892	13.7987	14.071	12.2178
CFB	17.9418	18.5178	18.6967	18.6512	19.2718	18.2811	18.5282	18.3728	18.4264	18.7518	18.1628	18.1379	18.5721	18.6094	19.7095	18.8224	19.5575	18.9488	19.1305	18.4075	18.3978	18.6732	18.9062	19.2332	19.4191	19.4565	18.6497	19.1443	19.4574	19.3089	18.9999	17.6404	19.3328	19.1122	18.7732	17.7143	18.5193	18.4968	18.9797	18.5638	18.2499	18.7319	18.2148	17.3705	18.5616	18.4285	18.5688	17.3055	18.826
CFD	15.9005	16.2884	16.6359	16.5471	16.5477	15.79	16.5304	16.6743	15.9548	15.7821	15.0264	15.7858	16.0083	16.2693	16.8432	15.8882	17.3529	16.1511	15.8865	16.3576	15.789	16.8467	16.2018	15.9072	17.1555	16.9422	15.6163	16.6028	17.316	16.5811	14.8507	15.3024	16.3898	16.1434	15.5786	15.5324	16.5649	16.3388	15.9201	15.8476	14.6855	16.6217	15.4801	14.4498	16.0893	15.8362	15.2427	14.245	16.1275
CFH	31.2167	16.4185	35.2323	32.2911	16.5186	32.3118	17.9531	34.8762	32.8631	16.5685	34.1041	32.3145	15.9914	16.0564	34.1582	34.4062	34.3656	35.515	17.1128	32.3943	34.6403	33.2587	34.8077	30.7167	33.5216	32.5199	32.0948	33.0986	34.0847	33.2356	17.1194	30.3112	33.537	32.0978	33.4593	34.6132	33.4912	16.2924	16.7397	16.9519	32.0103	32.1196	34.0853	16.7792	34.1318	17.2116	17.081	17.0688	17.783
CFHR1	15.5909	14.7002	16.573	16.3193	15.0129	15.0287	16.5477	16.8522	14.8872	14.7209	16.4023	15.6828	14.4977	14.6874	16.5768	16.8349	16.4464	13.4179	15.6443	13.1857	16.6964	15.7262	16.2698	14.3456	15.9124	15.7267	15.697	15.8807	15.8692	15.7988	15.6172	14.4271	16.1023	15.3212	16.2757	16.1007	15.5605	15.2362	15.2135	15.5259	15.9153	14.8458	15.4787	14.7633	15.8105	15.755	15.9367	15.3714	16.3134
CFHR2	14.7988	13.5268	14.9451	15.4639	15.0526	14.0586	15.4976	15.601	14.3459	14.8798	13.9071	15.251	12.3783	13.6234	13.5161	15.5493	13.114	15.76	15.2008	11.8362	11.8017	14.5837	14.2823	12.5974	15.0371	14.2995	15.7968	13.9289	13.3721	12.7682	14.3085	13.1469	14.8979	11.9036	15.2941	13.5576	14.6222	14.532	15.9149	13.8526	14.3935	15.2842	12.3811	11.3583	12.969	11.9099	13.4937	11.0693	14.154
CFI	31.3541	30.9182	31.0883	30.5823	32.4461	29.7102	31.1315	28.3089	30.0172	28.7876	28.6858	28.6148	29.2328	28.574	32.2077	30.8797	31.8849	30.9552	31.8587	30.1166	31.387	32.4094	31.1114	31.6677	31.6965	31.9849	30.9446	31.1717	30.3906	31.5548	31.486	29.4347	32.0044	31.4329	30.7678	28.165	30.4914	29.0903	31.3389	30.6311	31.2179	31.9122	30.0744	27.706	31.109	30.7623	30.7151	28.0691	31.3796
CFL1	10.3402	13.9095	11.8715	11.1765	11.7785	11.2391	11.9854	12.069	10.8793	10.3334	11.0736	10.2212	11.4388	10.9304	12.5844	11.4036	12.4737	12.7378	11.5316	13.1106	11.6724	11.6382	12.2622	11.9193	11.8973	11.635	11.2413	11.5822	11.6748	11.5498	11.2998	12.0496	11.17	13.2981	10.0311	12.2345	12.1477	11.158	10.808	12.8215	11.4744	10.4002	13.9913	14.1885	11.548	14.4992	12.3679	14.6321	12.6282
CFP	11.25	10.9973	11.3636	11.2145	11.6949	10.699	10.7423	10.9642	9.81193	10.9766	10.9513	10.6568	10.4957	10.3181	11.5726	11.446	11.3532	11.616	10.6296	13.7783	11.2989	11.5944	11.4994	11.2816	11.0097	11.2936	10.7755	10.6464	11.7202	11.9131	13.1595	10.2623	11.2535	11.479	11.711	10.9934	11.6319	10.7499	11.3038	10.7605	11.3244	12.9919	11.1952	11.2926	11.1373	10.6316	11.5436	11.4383	11.2645
CHGA	13.3065	12.5897	14.797	13.6907	15.5816	13.5122	15.3026	15.5872	13.2758	14.4679	14.2649	12.7785	13.0884	13.1931	16.5657	14.4543	15.2775	14.2103	14.9534	16.8518	13.9519	16.0252	14.106	13.6395	15.5979	15.8229	13.7554	14.6332	16.0882	14.5122	15.9925	13.8261	16.1034	15.7688	15.5699	15.9413	15.988	13.5174	13.9368	15.6274	15.9084	16.4604	13.5536	16.5806	15.6802	16.2133	15.2411	16.8004	15.0788
CHGB	33.5774	31.726	17.26	33.4314	34.7714	32.2187	35.3511	35.0382	17.0649	17.1336	32.3074	16.1223	15.9868	32.8399	33.9507	32.9055	17.0275	32.1384	33.7628	36.251	16.5953	34.5711	35.0755	34.207	35.5371	34.2199	33.185	34.1971	35.5234	33.8701	34.3846	15.3615	17.154	17.0605	17.1154	36.4459	34.3425	32.5868	34.7774	33.9717	33.7227	35.9905	33.1019	35.2537	34.7591	35.9902	16.6491	36.4894	33.9511
CHI3L1	18.5488	17.3125	17.8784	18.4868	17.4933	16.6467	18.0855	17.5132	16.786	17.2684	17.3204	16.5143	15.4038	16.8709	17.5266	18.1333	18.3359	17.7847	17.7969	18.5313	18.245	19.1727	19.2856	17.0464	19.6268	18.769	19.9654	18.3743	17.4501	19.4213	18.1771	17.7059	18.5086	18.0726	18.2749	18.7237	18.0549	16.4406	19.0995	18.3264	19.0843	18.7553	18.3518	18.6393	18.3493	18.7094	17.718	18.8069	18.1733
CHRDL1	15.8227	15.1851	16.0561	16.0713	16.4287	15.8494	16.2498	16.6398	16.0837	16.2463	15.3829	15.0197	15.0085	15.8684	16.2166	15.5595	16.2594	16.1496	15.9081	17.4411	15.8845	16.4028	17.0407	16.0713	17.6935	16.9849	16.5265	16.8152	16.9687	16.8347	17.0481	15.2476	17.4785	16.5997	16.6041	16.2865	17.223	16.0201	16.6846	16.3632	16.531	16.5977	16.591	17.1601	16.5575	17.2463	16.6147	17.1875	16.5252
CLEC19A	12.3994	12.7829	13.3993	12.5377	11.814	11.9406	12.6144	12.1609	13.9327	13.8679	12.7068	12.225	11.6509	10.836	11.8057	14.7723	11.4725	11.0968	15.1014	13.1064	13.228	12.261	15.303	14.2792	12.5955	15.8802	14.988	15.7553	12.2263	14.9677	12.9982	13.7641	15.6869	14.1365	15.9884	14.5394	15.9406	14.6342	15.7009	15.9092	15.0092	13.9991	10.4381	12.6359	12.7678	14.2925	11.5835	11.7377	12.4732
CLEC3B	17.9968	17.5794	18.2055	18.2062	18.0998	17.747	18.3057	18.7015	17.5923	18.1161	17.876	16.9644	17.4291	17.7184	18.8747	18.3729	18.4927	18.7303	18.1225	19.412	18.1772	18.4466	18.1563	17.7164	18.5651	18.4177	17.6878	18.2052	18.5639	18.0819	18.4889	16.89	18.4904	17.6607	18.1014	18.6749	18.4231	17.6469	18.4624	17.207	18.3722	18.1805	18.3453	18.7159	18.2674	18.3438	19.0078	18.9454	18.0314
CLN5	13.7299	12.0353	11.6694	14.5863	13.033	11.2836	13.4724	11.987	11.7349	11.6702	11.9272	10.7028	9.85262	9.68757	13.2449	14.2046	13.2698	13.7181	14.6364	14.5547	13.6157	12.8148	14.2139	12.4077	13.8415	14.3863	14.623	14.6351	11.2106	13.7828	14.1096	11.9351	14.413	14.268	14.7955	14.1949	14.8036	13.7847	14.1956	14.5756	15.181	14.1532	13.5075	11.9272	13.0456	12.5973	13.0266	14.0477	12.2524
CLSTN1	35.7904	34.5631	34.1913	35.1629	33.7376	32.2148	33.9806	32.6283	33.4289	32.8982	33.3439	31.35	31.023	30.1491	35.1367	34.4106	32.9923	31.4973	35.0277	33.6542	34.4896	33.0826	35.311	35.8853	34.2808	37.4721	37.5998	35.735	33.1656	36.1052	34.9334	33.5631	35.4102	35.7793	35.9924	35.155	35.8074	36.151	37.5117	35.5811	36.653	36.4424	34.9484	32.8565	35.1382	35.582	35.4483	33.7287	36.1823
CLSTN2	9.59974	8.07036	10.6154	9.94808	9.88317	10.1707	10.1559	10.4367	10.1026	9.83067	9.5589	10.005	10.2361	10.0817	11.942	10.2027	11.8076	9.38821	12.8784	11.8679	12.9231	12.5681	9.0694	10.2481	9.90388	8.96224	8.51214	10.0452	10.6232	8.76707	11.1835	8.4323	9.97349	8.85047	9.84637	9.39745	8.4701	8.37981	9.62133	9.23565	9.58021	9.11414	8.80091	10.3537	9.62615	9.1382	9.7228	11.3198	11.0807
CLSTN3	13.0707	12.4683	18.0449	15.1002	17.7715	15.738	16.9159	16.6027	15.2845	15.4329	17.2779	15.9	15.9985	15.2922	17.9959	16.9904	17.7722	17.4577	12.4179	18.6248	17.61	17.5043	16.0367	13.6085	16.7136	14.8308	12.3732	14.3482	16.5891	16.1428	16.2502	11.954	13.6469	14.2167	15.0829	16.4479	16.1099	12.744	13.0891	15.5419	12.4062	16.3731	17.7207	14.926	17.4791	17.9205	17.7364	17.6688	17.1764
CLU	22.391	23.0971	23.3276	23.2572	23.2644	22.8511	23.3285	23.2928	22.7542	22.4519	22.7123	21.9483	22.1638	22.0991	23.4649	23.2971	23.8043	23.5093	23.2157	23.656	22.9883	24.2021	23.345	23.0981	23.9574	24.3325	23.8116	23.6862	23.2471	23.2881	23.4977	22.8886	24.344	23.7204	23.6043	22.9456	24.1419	23.0864	23.6674	23.1713	23.2904	22.9163	23.0974	22.2446	23.3679	23.1998	23.2127	23.0814	23.68
CNDP1	13.4917	12.237	12.5492	13.622	13.5924	11.3536	12.2167	12.7222	11.4024	11.4467	12.6294	10.9694	8.99896	10.0931	12.8539	11.8144	12.6871	12.684	14.5608	13.4201	11.3746	11.4185	14.6511	12.9936	13.4829	14.6018	15.3604	14.1619	11.9471	14.1	13.5674	12.8067	13.6459	14.2384	14.8834	14.897	14.5929	12.0168	15.3817	14.4733	15.4077	13.9178	13.7679	13.5157	13.5287	13.1078	13.2023	13.4794	14.0189
CNTN1	13.5771	12.7652	12.9216	13.3213	13.6336	12.5345	13.1691	13.3089	12.8109	12.4427	13.2355	13.3603	13.3603	13.3603	13.3749	13.8423	13.6852	13.2377	13.9693	14.38	13.2851	13.8261	13.4474	12.3181	12.6558	12.5476	13.9561	12.9873	13.3603	12.4606	14.1223	13.3603	13.3966	13.749	13.2015	13.537	13.6212	13.3603	13.5421	13.3385	14.1505	13.4374	13.099	13.1988	12.8992	13.4347	12.9565	13.7087	12.9681
COA3	13.0698	13.2969	13.6537	13.7523	12.9816	13.1773	13.6354	13.3179	12.8113	13.0781	13.354	13.1403	13.1287	13.192	13.5827	14.115	13.4307	13.2551	13.5294	14.3089	13.4777	13.2926	13.5469	13.8524	13.1701	13.4952	13.8776	13.1019	15.6197	13.7726	13.3203	13.104	13.6986	13.6627	14.2261	14.4528	14.2216	13.04	14.2424	13.7884	14.2323	13.7968	13.8728	13.7635	13.15	13.6937	13.308	15.0171	13.0163
COCH	14.045	14.0211	14.3074	14.1629	14.757	14.5155	14.8773	14.612	13.5742	14.7586	14.2485	13.7899	13.857	13.2733	15.429	13.9742	14.2819	14.5159	14.4173	15.0596	14.4739	14.8568	14.714	14.5501	15.3507	15.1991	14.5617	14.5795	14.8528	14.833	14.8985	13.4913	14.6412	15.1918	15.2427	14.2715	15.8935	14.3418	15.583	15.1366	14.7512	14.9481	14.448	14.7106	15.0608	14.4368	14.2246	14.8744	14.3836
COL18A1	16.5897	16.0747	16.4767	16.8408	16.3176	15.6805	17.2088	16.7824	15.809	16.0293	15.3241	15.3405	15.1004	15.759	16.5011	16.1743	16.1966	16.6354	16.9239	16.6383	16.4697	16.7052	17.0368	16.3387	17.4934	17.1292	17.1519	17.036	16.4816	16.9305	17.1047	15.8095	17.2077	16.8208	16.8456	16.4105	16.7741	16.2735	17.0449	16.4779	16.8165	16.5534	16.6182	16.6562	16.2014	16.8448	16.2576	16.5921	16.1521
COL1A1	37.2921	35.5976	27.28	39.1349	39.0792	37.3088	39.5491	38.7893	38.8916	39.5432	24.467	25.4643	25.5489	37.0658	40.2566	39.468	39.5399	26.897	39.8541	42.1153	26.7288	39.3807	40.6854	39.8293	26.9082	42.3741	40.9507	40.3911	40.3047	41.5806	27.2199	24.0987	40.2993	40.2049	40.32	41.2931	43.96	38.2221	39.4258	41.7453	26.6807	41.3366	39.4812	41.3524	39.3365	39.2567	38.0041	28.6777	40.9854
COL1A2	15.3902	14.6568	16.3427	14.4487	15.5301	15.9344	16.5724	15.7066	15.7466	15.2642	15.6288	14.2707	14.2723	15.531	16.4268	16.1659	16.049	14.6783	15.8404	17.0676	16.5998	16.0384	17.7322	16.235	17.0187	17.3051	16.8116	17.0773	17.1736	17.1838	16.3616	14.3019	17.279	17.4657	16.581	18.1116	17.35	15.8117	17.3997	17.1749	17.0933	17.8792	16.4794	18.0572	16.4025	16.7991	16.782	17.48	16.7042
COL2A1	24.0561	24.0868	14.5661	24.8487	14.3505	12.3646	14.4344	23.3467	21.8563	22.8393	13.7328	14.8449	11.4169	10.7683	14.7456	24.639	27.355	14.5258	25.3872	14.9921	23.5241	13.782	24.7402	14.5641	24.5399	26.9846	27.3767	24.4409	23.3599	24.9509	25.9348	21.4664	26.5042	24.6909	27.036	25.2175	29.4217	23.974	27.5628	25.116	27.1116	26.8853	24.1244	26.324	24.0458	24.9276	27.6579	30.0008	26.2697
COL4A2	8.93713	9.91066	9.40198	9.12279	9.46354	9.36579	8.98176	9.36579	9.36579	9.36579	9.36579	9.36579	9.36579	9.36579	9.006	9.36579	9.53421	9.36579	9.15472	10.7815	9.70816	9.72201	9.4431	8.95295	10.4812	9.26308	9.04906	9.19165	8.76894	8.97267	9.39854	9.36579	9.15586	9.23185	9.26871	10.9266	9.2092	9.36579	9.35692	9.12566	10.4176	9.50306	8.93626	9.58361	8.95965	9.19536	9.07806	9.6863	8.05646
COL6A3	15.3669	15.2106	16.1696	15.6079	15.9124	15.2594	15.8487	15.9699	15.8738	15.423	14.2993	14.9686	15.2332	15.2149	15.6617	15.3229	16.1604	15.3298	15.2823	16.3009	15.5798	16.0255	15.4402	15.5119	15.5213	15.216	14.7048	15.6787	15.878	15.4548	15.474	13.0021	14.8203	15.1785	15.1021	14.7226	15.2458	14.3	14.509	14.1837	12.9354	15.5914	14.2758	15.2656	13.9726	14.6141	13.9173	14.7026	14.3469
Col7a1	14.4489	14.3272	14.2503	14.8885	14.8345	13.7715	14.7181	14.5723	13.8828	14.7439	14.8487	13.5321	12.8651	12.6086	15.1001	15.6232	14.5621	15.4705	15.2874	15.1401	15.1633	13.3947	15.1579	13.0412	15.137	15.5982	15.3484	14.647	13.9469	14.1982	14.4462	14.1438	15.4998	14.3242	15.6745	15.5415	15.5208	13.7173	15.4003	14.8051	15.5175	15.3057	14.5149	13.7073	14.5372	14.2709	14.6621	15.1927	14.5838
Col8a1	12.3171	12.009	13.866	12.7638	13.3787	12.0021	13.0749	12.9493	12.3662	12.5843	13.8371	11.4662	11.42	11.5041	13.5939	13.8519	13.2849	13.0794	13.1471	13.3964	13.5257	13.7079	13.2451	13.164	13.5838	12.9574	13.5262	13.0203	12.8214	13.1387	13.6864	11.2133	13.18	12.5682	13.5168	14.0678	13.8725	13.1639	13.2725	13.2622	13.6306	12.9526	13.0406	13.3232	13.6628	13.4811	12.929	14.6	11.6966
Col8a2	13.6141	14.0323	14.7248	14.6541	14.3011	12.9594	15.2222	14.2513	13.7109	13.3685	12.7793	12.4649	13.0148	13.5752	14.2193	14.455	14.5749	14.8865	14.0943	15.6284	14.3219	14.4898	15.2914	13.9737	14.6568	15.0762	14.6102	14.0345	14.5495	14.8057	14.346	13.3798	15.1891	14.7289	14.2632	13.9743	14.7361	12.948	15.0327	14.5267	14.1714	14.4449	15.1844	14.0318	15.8663	13.9832	14.1558	14.3158	14.4656
COL9A1	10.1651	10.9753	14.424	11.4146	14.1255	12.0024	14.759	12.827	12.5916	12.6257	13.013	11.372	11.0194	10.8689	15.0715	13.901	13.7413	14.2733	12.2097	14.6133	14.0839	12.9268	14.4884	11.6851	13.0597	12.9607	11.9413	12.5901	12.9675	13.0006	12.8811	10.703	12.3557	11.6312	12.8711	15.532	13.9468	11.1328	12.057	13.5815	13.2782	14.703	14.5749	13.4935	15.3501	15.4435	14.7778	12.9981	14.6542
COL9A2	12.6287	11.7866	14.0084	13.0665	14.2163	11.5515	14.4948	13.1068	12.6372	12.9827	12.0843	11.179	11.1282	10.9854	13.0578	12.8755	11.6571	12.6736	11.5136	14.3597	13.4271	12.2302	14.6919	12.545	13.9459	13.8256	13.8389	13.6771	12.8879	14.1162	13.9347	11.3022	13.4388	13.421	15.1576	15.8438	14.8603	11.3867	13.5516	14.5314	14.897	15.0894	14.3006	14.1482	15.2245	15.6139	15.0703	14.1955	14.6923
COLEC12	15.437	14.8493	15.3999	15.4771	16.4112	15.4004	16.5418	16.509	15.7248	15.6913	15.4325	14.6278	14.8341	15.5407	16.4675	15.1639	15.5827	15.0858	15.8481	15.456	15.743	16.5979	16.4807	15.5196	16.1623	16.5853	15.9086	15.2684	16.0115	15.5876	16.3315	14.6408	16.2135	15.6332	16.0669	15.6753	16.2555	15.2004	15.9932	15.9313	15.3987	15.8458	15.5504	14.0892	15.0945	15.39	14.7089	14.4988	15.7793
COX16	10.4954	9.87292	9.2475	11.5275	10.6296	10.4699	11.1891	11.1244	10.1131	9.84584	10.092	9.9194	9.32031	10.1012	11.9931	9.55331	12.092	10.8464	10.6045	12.3179	10.6052	11.5247	10.5804	10.5565	12.3159	11.7762	10.6244	9.59508	10.7648	10.7498	11.0081	9.63293	12.0364	10.8083	10.8894	10.4688	10.6414	10.0811	10.1566	9.8383	10.5572	11.1375	11.0494	11.8194	10.9276	11.3269	10.6092	11.9564	9.89801
CP	19.089	18.5875	17.565	17.9924	17.9044	16.7729	17.1835	17.5086	17.3484	17.6237	17.7848	16.9328	16.0975	16.3734	18.1618	18.2041	18.6496	18.1543	18.5961	18.4237	18.3041	17.8133	18.9729	18.0006	18.7346	19.3681	19.1684	18.473	17.3144	18.8127	18.2311	18.2042	18.8429	18.5231	18.7147	18.6445	18.4814	17.5712	19.464	18.4387	19.2534	18.5826	18.3955	17.8461	18.7274	18.2194	18.0438	18.0291	18.417
CPAMD8	14.859	14.8258	28.6306	27.0229	29.3416	29.4313	15.0232	28.1033	28.8789	27.428	28.5704	25.8164	27.2445	12.55	30.6826	29.1483	29.1201	29.0749	27.9271	31.6313	27.9937	30.4601	30.4478	15.0261	29.7322	31.414	29.7616	28.8695	27.1341	30.1618	29.6079	14.6709	15.1772	47.4337	15.8111	29.1304	30.9517	14.7339	16.2152	31.0078	42.2677	31.8604	45.2509	27.0729	30.3507	31.2663	29.4533	14.9168	15.8416
CPB2	13.2763	12.4853	12.6508	12.8477	13.3629	12.4145	12.8734	11.8666	12.6405	12.0877	12.0941	11.4479	12.1752	11.8347	13.2376	13.823	13.0936	13.0474	13.3968	15.2303	12.9771	12.2581	13.2785	14.2934	12.3677	13.3921	13.0945	13.3717	12.963	14.6677	13.4535	12.2705	13.8959	13.6308	14.0553	12.3405	12.2175	12.6668	12.7495	12.4509	13.207	13.9018	12.5789	12.4757	12.7871	11.3122	13.9547	12.6783	12.9505
CPE	16.7768	16.308	17.1278	17.1939	16.8769	15.7311	16.8494	16.3935	16.4027	16.3463	16.7196	15.5315	15.2296	15.1549	17.0589	17.0336	16.7272	16.7894	17.5063	17.0413	17.3519	16.6683	17.0318	16.7083	17.3628	17.5118	17.4997	17.2459	16.075	17.4918	17.495	16.762	17.5816	16.9068	17.8606	16.2996	17.6313	17.2841	17.8454	17.5136	17.5031	17.011	17.169	15.554	17.3778	17.5701	17.2704	16.188	17.8513
CPQ	9.16525	9.46685	9.25401	9.6877	9.12785	7.38396	9.27413	9.18094	7.40141	8.43821	9.08284	7.77179	7.26006	7.52465	11.7165	13.3621	11.7089	11.5891	10.4482	12.3619	10.0322	11.728	9.96875	9.8037	10.9984	10.2517	10.5655	10.106	9.53335	9.95787	11.5395	9.4731	10.0168	10.0483	11.5223	11.6468	11.4624	9.71053	10.4883	10.0288	10.9328	12.8873	13.6051	11.2859	11.1527	12.8296	11.4509	12.1563	11.6069
CREG1	15.8263	15.1288	14.9362	16.4463	15.6614	15.5474	15.8702	15.7889	14.3182	15.0442	15.7987	14.4342	14.5976	14.6514	16.3914	15.2045	15.3644	15.7249	16.4359	17.3108	15.7158	15.9757	16.045	14.8828	15.471	15.6044	16.1594	15.2826	15.8128	15.4022	16.7399	15.3451	15.3801	15.096	16.1777	14.8007	16.8671	15.1304	16.5114	15.9746	16.2985	16.3239	16.2563	16.3498	15.9489	16.4776	15.9731	17.0386	16.3765
CRTAC1	14.8124	14.1212	14.0564	15.3765	14.5122	12.9383	13.6344	14.7034	13.3416	15.56	13.7038	12.8364	12.225	11.9072	15.2232	15.0232	14.169	14.7286	15.4351	15.8114	14.5733	14.5277	14.8188	13.4509	14.0144	15.0078	15.4396	14.8639	13.4782	14.6265	14.6134	14.3221	14.6723	14.2841	15.1516	14.3515	14.6555	12.7759	15.6943	14.5169	15.7027	15.852	14.4792	12.6467	15.4122	15.2449	15.2674	15.1963	15.2775
CRYBB2	23.3984	13.5659	15.7001	12.9874	13.1135	14.9017	12.8757	16.1269	13.3306	12.3237	12.9421	11.216	12.1838	13.1785	19.4288	12.3145	20.9765	12.6794	15.3125	15.2291	14.7054	15.3648	12.6365	12.9431	13.6687	13.0374	12.8026	16.1201	14.8226	19.7011	16.723	25.0467	17.5172	12.5393	12.7617	12.563	12.6701	12.3903	12.7641	12.0346	13.1486	13.0067	12.7282	13.5464	13.4612	13.296	12.5646	13.8216	12.1913
CRYGB	19.6289	13.5487	15.9698	14.1057	14.1108	13.7784	14.9821	14.7033	14.3202	14.72	14.5103	12.8191	12.97	14.1458	18.1897	13.4502	18.5324	13.8287	15.4522	14.2017	14.4934	13.7495	14.9801	13.1252	14.6742	14.3291	13.899	15.9989	15.487	15.2475	16.7324	22.0177	15.8837	13.9821	13.931	13.8358	14.2583	13.8148	14.5388	14.1885	14.677	16.3662	13.6231	14.2039	14.1537	13.5707	13.6632	15.2988	12.6898
CRYGC	20.7298	14.8383	17.5544	15.123	15.5756	14.572	15.7056	15.8909	15.3842	15.5396	15.1885	14.4655	12.6436	15.1888	19.6291	14.1191	18.0705	15.5289	16.6663	17.2084	16.1559	15.1983	16.4989	14.4999	16.3513	15.5717	15.0853	17.9359	16.8818	17.0626	17.4994	22.9728	17.522	15.2941	15.2359	14.9301	15.7693	14.4079	15.9547	15.6041	16.2851	16.9005	15.4382	15.3438	16.2055	15.4077	13.5368	15.5542	14.0737
CRYGD	21.1184	15.4233	17.907	15.9148	15.4059	15.3288	16.5458	16.1185	15.5156	15.884	16.5755	14.7434	12.6267	15.8419	19.1659	13.7812	19.4521	13.7577	17.1809	15.8334	16.3927	16.273	16.3078	14.8378	16.7723	15.8911	15.4807	17.3745	16.0327	17.451	17.4507	22.9801	17.6971	15.6226	15.3016	13.4597	15.4844	15.4135	16.2102	13.7956	16.2821	17.3092	13.6189	15.6096	15.4073	15.2429	13.9692	16.4776	12.6298
CRYGS	40.1849	27.4113	34.9801	18.8051	33.1411	30.3288	33.0011	36.0727	31.4583	30.8635	30.4634	27.5791	27.7362	31.9503	40.2548	29.2513	39.8349	30.6764	29.9709	32.584	30.248	31.5287	32.5191	17.8942	32.9981	30.0768	31.4879	35.0441	34.3698	35.7931	35.1986	46.036	35.402	18.293	28.4067	16.6064	29.7146	26.8287	18.1676	28.9262	28.6191	31.0098	29.3364	29.2224	30.7466	29.6714	29.359	30.4351	16.3199
CSF1	14.554	14.2421	15.7747	14.5909	12.7753	13.7495	15.1792	15.6962	15.512	15.3186	12.6344	12.4881	14.0786	14.2098	15.8474	16.3027	16.3381	15.5372	14.226	16.0634	15.4764	15.8717	15.5399	16.0484	15.5564	16.0658	15.6331	14.885	15.0432	15.8376	16.2164	13.1052	15.7317	14.6628	15.6473	15.5555	14.8977	14.822	15.677	15.4597	15.0701	12.692	15.2748	15.636	15.4256	15.5927	14.7843	15.8528	14.5444
CSF2RB	23.7713	23.3525	23.7534	23.3191	23.5424	22.2891	23.5626	23.1151	23.0823	22.834	22.6759	22.9556	21.0546	21.3845	23.0044	23.667	22.9238	23.1245	22.6181	22.4502	23.3351	22.1791	23.5159	22.9866	22.9837	22.8945	23.8575	23.2418	21.934	22.7374	23.0339	21.6547	23.3027	23.0895	23.4865	24.0771	23.4937	24.2387	24.3985	23.5031	24.2615	22.862	22.9184	22.9813	22.9841	22.8381	22.7602	23.7326	22.7266
CST3	21.8382	17.8994	23.5128	22.774	23.9347	22.6181	23.2316	23.5365	22.043	22.9393	22.6837	22.1675	22.1664	22.3919	23.3123	23.0429	24.0889	23.4124	22.538	23.4576	22.8641	23.8009	23.0067	23.2631	23.8464	23.9048	22.6865	23.0528	23.3694	23.0909	22.7919	21.6867	23.6992	23.9473	23.1431	23.0873	23.8923	22.4886	23.1332	23.5643	22.2268	22.3286	23.8477	22.9497	22.8974	23.3991	22.4352	22.8175	23.0473
CST6	12.1938	11.5522	11.8349	13.1023	13.5244	12.6857	13.4909	12.9234	12.1182	12.225	12.2746	12.1065	12.9791	12.9361	13.7351	13.0292	13.675	13.7575	11.4578	14.29	11.369	14.4236	12.7752	11.8766	14.0234	11.4966	11.4461	12.6475	12.7507	13.7211	12.5426	11.774	12.8685	11.3655	12.14	12.9107	12.7704	12.0021	11.6992	11.6758	11.3955	12.9193	12.4674	14.0327	11.9661	12.3384	12.3053	13.0082	12.2523
CSTB	12.392	11.2547	11.1316	13.2715	12.403	10.7204	11.5139	13.2447	11.54	11.552	10.5903	10.1608	11.5276	10.3665	12.8542	10.5576	13.4698	10.7936	10.2529	12.9302	10.0233	11.0625	12.1632	12.0043	11.1	12.512	11.6681	10.9306	12.3041	12.3252	10.99	12.3922	11.3321	13.4786	10.9076	10.3691	14.2635	10.9473	13.6678	13.5853	12.5865	10.8249	14.3109	15.8313	9.74193	15.2072	10.7727	14.9618	13.0289
CTBS	11.0386	12.065	13.0027	13.137	12.3032	11.2304	12.2968	12.8659	11.843	12.9719	12.1623	10.353	10.903	10.7966	12.038	12.8759	11.7577	11.7108	10.9782	12.4519	10.8682	11.5811	12.7903	10.3536	12.3562	13.0004	13.1945	10.6328	11.6413	12.3585	13.7921	10.5308	10.5854	10.7488	13.6793	12.7949	13.4213	13.6222	14.0448	12.9357	13.7011	13.6367	13.1884	11.4858	12.9546	11.8458	11.7639	13.627	12.721
CTSA	12.5331	12.0626	13.4516	13.5218	13.0664	11.589	13.2163	12.8749	12.0644	12.6069	12.828	12.3686	11.0669	11.8765	13.5226	14.0277	13.4537	12.8548	12.2106	13.913	13.4577	13.4899	13.9329	12.4374	14.0996	13.9301	13.9874	13.6463	13.2825	13.5467	12.4801	12.5173	14.0011	12.4221	14.3498	14.0195	14.4652	13.8634	13.8673	14.0273	14.0018	13.1892	14.2011	13.2953	14.0746	14.1429	13.591	14.06	13.918
CTSB	15.9854	15.6427	16.6946	16.7904	16.2171	15.3512	16.3964	16.3251	15.6169	15.7996	15.6981	14.8857	14.7426	14.6446	16.6499	16.983	16.9309	16.406	16.2481	15.9203	16.7926	16.6684	16.6876	15.8949	16.3889	16.6154	16.822	16.4732	15.8565	16.4624	16.5038	15.0314	16.6381	16.5181	16.9421	16.1389	17.0436	15.7514	16.8251	16.9504	16.5215	16.6125	16.4212	15.3349	16.394	16.5974	15.3025	16.5454	16.6316
CTSD	18.9093	17.9803	18.9488	19.2489	19.4535	18.6858	18.9991	18.6751	18.4917	18.6701	18.4649	17.6263	17.7928	17.2516	19.2919	19.4665	20.2746	19.2257	19.1672	19.8009	19.065	19.1831	19.021	20.0558	18.883	19.8003	19.9244	19.4125	18.3882	19.748	18.4954	18.1851	20.0048	20.1989	20.1237	18.7544	20.1267	19.2175	19.9457	19.4189	19.5016	19.2539	19.5416	18.1607	19.11	19.509	20.2082	19.1907	20.006
CTSF	13.3147	14.2583	14.1277	14.2409	14.1789	11.3505	14.063	13.7569	11.8055	13.7861	11.8388	11.0127	11.8507	11.7449	14.5073	14.5783	14.5455	14.2983	12.2986	14.7819	14.6642	14.7293	14.6272	14.3994	14.6551	14.8185	14.8696	14.6931	14.012	11.8491	14.9673	13.8542	14.5553	14.8471	15.1839	11.8488	15.7413	14.5009	14.884	14.7788	12.2049	14.513	14.0166	13.3593	14.266	14.4429	14.8918	14.3357	14.9635
CTSH	10.2077	10.1179	10.1383	10.0032	11.3107	9.6603	10.1997	9.91101	9.94551	10.3966	9.04723	9.33742	9.09011	9.32699	10.4412	11.4749	10.3222	10.0607	10.0881	10.2807	10.1367	10.0091	9.91438	10.3402	9.97112	12.695	13.2101	10.5778	9.98962	10.4048	10.2664	10.0524	11.3216	10.5498	12.1231	10.6172	11.1235	10.4017	11.5443	12.3971	10.1091	10.4407	11.0094	10.4597	10.3162	12.5219	10.2607	10.7706	10.4652
CTSL	13.3577	12.8824	15.9419	13.603	15.8925	13.7154	15.9258	15.1852	14.6036	15.1903	15.1645	13.8274	12.6515	12.3397	16.3371	16.3371	15.8397	15.5903	13.5494	16.1967	16.3603	15.6042	15.5075	13.1348	15.1423	14.201	13.6459	13.643	14.0555	15.0212	15.124	12.8227	13.449	13.3956	14.8889	15.0375	15.5917	13.3441	13.6967	15.3116	13.8672	15.9812	15.4371	14.612	16.1254	16.3458	16.2643	16.7892	15.5412
CTSZ	15.4052	14.483	14.7948	14.9915	14.3012	13.7973	14.7252	14.5527	13.8506	14.1264	13.7151	13.473	13.3065	13.1463	14.6643	14.551	14.3223	14.9986	15.0066	15.648	15.0366	14.2989	15.5167	15.139	14.7215	14.9206	15.949	15.307	13.5229	14.9552	15.5444	13.3151	14.9732	14.695	15.5997	14.8868	16.07	14.6903	15.7889	15.5388	16.162	15.6146	14.72	15.0832	15.5623	14.797	15.1641	14.4803	15.3136
CUTA	15.2477	14.2383	13.7878	15.5049	15.1389	15.3027	14.9651	14.5622	14.3949	14.247	15.4457	13.17	14.2048	14.2409	15.8409	15.4344	14.5679	15.3228	16.1725	17.1302	14.7997	15.8483	15.7218	14.8036	15.1892	16.0639	15.5169	15.32	15.48	16.0528	16.4483	15.5694	14.963	16.0006	16.6306	14.3372	16.9459	15.1007	15.6804	16.2834	15.6282	15.826	14.6237	15.3133	14.436	16.2011	14.6288	15.984	15.7341
CXCL14	13.1739	12.4203	13.9625	13.0442	13.9769	13.339	15.3608	14.0634	13.1492	13.0688	13.6399	13.2429	12.7533	13.0241	13.3344	13.9731	13.9504	13.5493	13.1008	14.1892	14.997	13.2925	13.3025	13.126	13.4403	13.0574	13.2975	13.0275	13.4138	12.9984	13.1651	11.8478	13.1209	12.9179	12.9145	14.627	12.9515	12.7779	12.4334	12.7189	13.187	13.2775	12.5612	13.0892	13.5436	12.6022	11.4586	14.2198	10.673
CYCS	13.3573	11.2575	13.2807	13.6092	12.9845	12.2485	13.3957	13.0243	11.3417	13.5906	12.0258	11.5003	11.1465	11.3366	12.9988	11.9432	11.5456	11.5406	12.7273	13.4983	11.8953	12.3576	10.8427	11.0668	12.6663	12.6129	12.2742	11.61	12.4734	11.0821	11.9899	10.5372	11.1843	11.9589	12.2135	13.0533	12.778	10.6566	12.6588	11.9831	11.2996	12.5687	13.3164	12.2867	11.6036	13.3279	11.4914	12.8421	12.4286
CYTL1	13.0172	12.9786	14.7842	13.3263	14.9282	14.7043	14.7401	14.6368	13.3382	14.6573	14.2855	12.7167	12.8963	13.8797	15.1043	13.9905	15.3733	13.4045	15.1377	15.6648	13.0857	16.7239	14.2317	13.3851	14.8826	15.2695	13.921	14.4497	15.5641	14.6499	13.4875	13.0301	13.6429	15.0895	14.7465	12.1621	15.2232	13.2782	13.0494	14.5486	13.4925	15.4064	13.8089	12.2759	14.4868	14.2998	13.5486	12.197	12.8436
DAG1	12.9765	12.8969	13.1584	14.0537	13.7838	13.0307	13.5038	13.4179	12.958	12.916	13.0255	11.3407	12.5673	13.1105	13.901	13.1891	13.5763	13.3626	14.2073	15.0665	13.3271	13.5371	13.9942	14.0817	14.2863	14.4267	14.4012	14.224	13.748	14.2732	14.6048	13.0945	14.5689	14.2491	14.6354	12.5092	14.9566	13.4809	14.5093	14.0356	14.268	14.4344	13.707	14.355	13.6401	14.6543	14.2216	14.3568	13.8826
DBF4B	16.7361	14.0178	14.0178	14.3619	14.0178	15.8067	14.7741	14.0178	14.0178	14.0178	14.0178	14.0178	13.4222	14.0178	14.0178	15.081	14.0178	14.0178	14.0178	14.0178	14.0178	14.4067	13.92	14.0178	13.6075	12.8946	14.5248	13.7193	12.4499	14.0178	13.4424	14.0178	13.3326	14.9301	12.3967	16.7213	13.7421	13.001	14.0178	14.0178	14.5079	13.5989	12.8831	13.9416	14.8451	13.7666	12.7433	17.567	14.0178
DBI	14.1869	13.2302	13.9284	14.3422	14.2301	13.1759	13.856	13.9908	13.4372	13.6753	12.7573	13.117	12.6746	13.3153	14.5716	12.8334	15.1443	14.6161	13.6336	14.0253	13.2896	14.0098	13.0176	12.7018	14.4019	12.9403	13.0602	12.9614	13.8916	13.1769	12.9037	14.7256	13.1661	14.1322	12.6449	12.2276	13.8419	12.7759	13.2451	13.3908	13.559	13.1986	14.5422	14.6192	13.4084	15.1414	13.1312	14.6545	13.951
DCD	14.3665	12.7762	15.3249	14.4068	14.9448	14.1731	14.5758	14.211	13.5522	12.7666	14.3492	14.9947	14.29	15.6394	14.337	19.1842	14.9408	15.2177	14.1339	15.1232	14.7807	14.4426	18.0083	14.9999	14.2347	14.7101	15.2914	15.6771	14.8264	15.4369	15.8368	12.9325	14.7589	14.0825	15.9791	17.1742	15.172	15.2716	15.0554	15.13	15.6213	14.3452	15.8036	17.1186	15.1635	16.1386	15.5783	15.9704	13.0771
DCN	12.6507	13.1856	12.7077	13.3438	13.0359	12.5242	12.5848	12.7884	12.7887	12.6195	12.3804	12.0842	12.0419	12.2614	12.574	12.9499	12.6729	12.6842	13.8921	12.8825	12.7004	12.5915	12.9991	13.6857	12.3407	13.2351	11.9822	13.3866	11.7494	14.0216	11.3714	12.4913	12.6572	14.7757	13.1725	12.3001	13.0379	12.1196	12.2219	13.0334	12.4001	13.1294	13.1671	11.7422	13.2084	12.295	11.9559	12.0061	12.1127
DCT	11.6276	20.0808	11.8584	12.6923	10.6635	9.00821	11.11	10.5053	9.10526	10.1577	10.3912	10.4945	11.1441	9.85492	12.0196	10.8433	10.8685	12.0066	9.74617	11.0165	11.0683	-13.4779	12.7774	12.0808	9.06109	11.7972	12.4006	10.2081	10.3122	5.05082	9.51814	8.99745	10.6806	11.0264	10.378	13.6373	14.2704	12.4168	14.8686	15.8085	15.0961	10.6512	13.3534	14.9896	10.8262	17.5058	11.5384	18.7594	16.9977
DDTL	14.0709	12.5113	12.5554	12.2085	12.5113	12.5113	12.5113	13.2566	12.5113	11.7595	12.5113	12.5113	12.5113	12.5113	13.97	12.5113	13.8933	12.5113	12.5113	11.908	12.5113	12.5113	9.61399	12.5113	11.3237	12.0493	12.5113	12.5113	9.55618	12.5933	12.5113	14.9576	12.5113	14.2617	12.5113	12.5113	13.3568	12.5113	10.3293	14.5382	12.5113	9.17013	15.354	15.2498	12.5113	13.8831	12.2104	13.277	-2.32881
DEFA1	13.7075	14.2068	15.424	15.0451	15.2149	15.0503	15.521	14.9013	15.2402	15.2435	15.3054	14.9776	15.288	14.6103	15.8521	14.7487	16.2517	13.6227	14.1273	14.9222	14.8035	15.2768	13.7134	14.7703	14.9391	13.9012	14.1982	14.0184	14.874	14.2546	14.2603	13.0381	14.2538	17.6306	14.4687	15.323	15.9045	14.1274	14.2614	17.9972	12.9978	13.548	18.578	16.8443	13.9534	16.776	15.3636	15.6253	16.0232
DEFB1	14.462	14.1506	29.7654	16.1227	16.0688	14.3707	30.982	15.7216	15.0253	14.9968	13.5628	15.0011	14.6843	14.4038	14.8002	28.4963	32.6816	30.4828	29.8052	31.5123	29.4347	31.3087	31.0598	14.9816	30.5043	14.9491	28.9581	14.646	31.3996	15.7293	30.7312	13.412	30.5552	13.8562	14.8798	29.9457	14.5737	13.5723	29.3207	14.2253	14.7459	32.6267	28.6136	15.3076	30.4183	31.3269	30.7987	31.2485	14.5232
DIPK1C	11.7335	11.8919	12.4417	12.1189	11.7158	11.6488	12.3344	12.1811	11.8269	11.7787	11.5418	11.2202	11.2746	11.4829	12.226	12.5914	12.038	11.8892	12.9967	12.1207	12.0774	12.2278	11.5717	11.5713	12.366	12.9569	12.7747	12.435	11.6566	11.5792	12.45	12.1189	12.4426	12.6412	12.7042	10.7803	12.929	12.0972	13.1652	12.6133	12.9067	12.022	12.009	11.589	11.8637	12.2316	12.0775	11.7819	12.7045
DKK3	19.4483	19.7478	19.9343	20.4989	19.9107	19.0729	20.1803	19.8363	19.5823	19.5151	19.3091	18.2298	17.8284	17.9943	20.2997	19.7724	20.0842	19.3513	20.7401	19.9001	19.9171	19.9392	19.4505	19.6202	20.0956	20.5337	20.244	20.116	19.0403	20.476	20.0524	19.0763	20.3168	20.6936	20.3173	19.374	20.7908	19.5458	20.8942	20.3116	20.3323	20.6388	17.8138	19.3822	20.089	19.8729	20.0955	19.0811	19.9812
DMKN	11.5717	12.3195	11.5717	11.5717	11.5717	11.5717	11.5717	7.82698	11.5717	11.5717	11.5717	11.5717	10.7574	11.5717	11.5717	8.93999	13.3073	12.9804	11.5717	9.7356	11.5717	13.5969	11.927	10.4678	11.0068	11.5717	11.2447	11.5717	11.5717	8.09794	13.2489	11.5717	11.1609	11.7752	11.5717	12.0452	11.0961	11.5717	11.5673	11.5717	11.5717	11.9885	12.4123	14.2092	11.7134	12.4074	11.5717	12.361	11.5717
DNAJC3	10.1345	10.076	10.3909	10.6815	9.99545	10.1176	10.6174	10.4724	10.2483	10.1427	10.2	9.95791	10.0953	9.96089	10.5154	10.3014	10.6612	10.4662	10.8058	12.3932	10.1637	10.7585	10.5369	10.0791	11.1078	11.0541	10.9411	11.069	10.1106	10.4267	10.5407	10.2047	11.2419	10.462	10.3368	10.2799	10.9012	10.1435	10.687	10.0102	10.5307	10.4521	10.9235	10.4451	10.6289	10.6713	10.3096	9.78819	10.6071
DNASE2	16.7627	15.3415	17.1119	17.2717	16.2881	15.2141	16.6147	16.1955	15.9854	15.7319	15.933	15.4246	14.6228	14.8382	16.3147	15.8467	16.5928	16.33	16.3751	17.2232	16.7948	16.44	16.7159	16.0812	16.2223	16.3244	16.3399	16.3682	15.7447	16.3452	17.0349	14.4281	16.2145	16.1829	16.6321	16.8129	17.3346	15.7929	16.9084	16.479	16.6965	17.3502	16.479	16.7944	16.7757	16.9402	15.9519	17.6059	16.334
DPP7	15.2938	14.1969	13.7629	14.0612	14.5676	12.6612	14.8552	14.1798	12.5937	13.8318	13.3986	12.1573	11.8251	11.6676	14.6031	15.1745	13.9639	14.4515	13.3835	15.1067	14.8195	12.9197	15.0576	14.2507	14.4596	14.6308	15.2784	14.9574	12.9079	14.4587	14.8407	13.1543	13.6328	14.5188	15.827	15.5878	15.7426	14.6834	15.3749	14.9627	15.137	15.4161	15.2234	12.9721	14.1392	14.9489	14.2729	15.5627	15.3362
DSC1	10.9756	10.9655	10.3138	11.5628	9.99414	9.79834	10.7953	11.0057	10.2262	9.67635	9.97571	10.2738	11.1408	10.8491	9.61897	11.248	10.756	13.2419	13.7292	10.955	10.9264	9.86839	12.7724	10.9379	10.2501	11.0613	12.975	12.7838	11.0555	10.7711	12.496	9.06349	10.847	10.8469	13.0792	15.8863	12.8425	10.5681	10.207	10.8552	11.3369	10.7089	12.9686	15.6451	13.4862	12.5756	10.4655	14.592	10.947
DSC2	14.0772	13.0183	14.9169	15.2632	15.2895	14.6983	14.9895	15.4963	14.2996	15.4716	13.7002	12.4745	13.8436	14.4999	15.4205	14.5429	15.0703	15.3832	12.7461	15.9002	13.7399	15.6476	14.5893	14.0624	15.3389	15.2491	13.6586	14.9901	15.7459	14.5273	14.2771	14.1461	15.0146	14.4453	14.5056	13.8186	15.1385	13.1422	14.2164	14.1816	12.8331	14.4296	14.2183	12.7275	13.9836	14.3765	13.5858	12.4088	13.6272
DSC3	14.815	14.3303	14.7117	14.5448	14.247	15.2277	30.7869	13.6155	29.6115	16.7593	13.3808	12.2986	13.5506	12.8081	30.5627	15.3133	15.4319	15.0996	27.5206	31.9737	15.1313	16.0804	14.4663	15.1663	16.2057	15.8817	29.3382	14.1987	28.6714	14.4983	15.4671	27.1152	15.2098	14.1567	29.739	13.62	30.4104	14.6303	28.6462	15.3182	25.0956	14.6848	28.9505	30.9019	14.7189	15.4315	13.0695	14.0923	13.622
DSG1	10.5522	11.0115	10.0471	11.2572	10.348	9.91775	11.6153	11.0651	10.2447	9.7339	10.3548	10.8706	11.8363	11.5862	10.4882	11.3319	11.0078	13.2186	12.416	11.379	11.6821	9.86149	11.7944	10.339	10.7886	10.2338	12.593	11.7366	11.2711	10.3355	11.8793	9.30453	10.7042	10.7847	12.1101	17.0948	12.6607	10.6734	9.6105	9.86542	12.1994	11.0184	13.5148	16.1247	12.7164	12.9794	10.7807	14.2752	9.8612
ECM1	17.4861	17.1405	17.4249	18.1696	17.7927	17.3423	17.5139	17.5982	17.0488	17.5376	16.3307	16.4573	16.4284	16.5706	18.1739	17.6337	17.7149	17.3364	17.3983	17.532	17.1098	18.3923	17.7711	17.2388	17.752	18.1642	16.8936	17.3311	17.658	17.8556	17.0007	16.4268	17.9149	17.0615	17.9067	16.4461	17.7597	16.7355	17.4184	17.1399	16.0144	17.5951	16.616	14.8737	17.3225	17.1977	16.6221	14.4988	16.8784
ECRG4	12.8504	12.0456	13.3461	13.8588	15.2087	12.4774	13.2103	13.0706	12.7408	12.5561	12.5412	12.8311	12.1025	13.1008	13.654	13.9811	14.2842	13.3857	13.2838	15.5671	13.4835	13.6686	15.962	13.4459	13.0601	13.3561	14.8885	13.1963	12.6611	13.3833	14.9714	11.3425	14.1545	13.7925	14.474	13.8225	14.6492	12.9144	13.5551	14.8695	14.4392	11.6017	15.1347	14.8642	14.1617	15.223	13.4127	15.5826	13.0007
EEF1A1	10.8294	11.1207	10.9474	11.87	10.3467	10.49	10.3425	10.8928	10.1576	10.934	11.2335	10.435	10.4161	10.6814	9.97531	12.8176	11.0834	12.5235	11.4678	10.8789	10.9967	10.6386	11.5448	11.2862	10.5839	11.8337	10.5931	11.4062	11.2587	11.7486	9.61929	10.6638	10.5251	11.8404	11.1209	11.3511	11.6466	10.7733	11.0122	11.3365	11.7943	11.4654	12.0235	12.5615	12.072	13.1638	10.4964	12.474	12.636
EFEMP1	19.017	18.7895	18.1849	18.5265	18.6325	18.2617	18.5709	18.2842	17.7694	17.6443	18.3551	16.4022	17.3093	17.2209	18.4804	18.1988	18.7758	18.0896	19.3522	19.834	18.1628	19.2126	19.0714	19.8592	19.1793	19.8596	20.2577	19.7705	17.9462	20.3641	19.7456	18.1574	19.9278	19.6137	19.9977	18.2584	20.3565	18.9805	19.9661	19.6435	20.2706	19.7003	19.0928	18.435	19.2112	19.6666	19.9171	18.4031	19.1195
EFEMP2	14.5342	14.6049	13.6979	14.4815	14.5373	14.0491	14.0629	13.9044	13.5902	13.5321	13.5531	12.8622	13.2089	13.5172	14.4947	14.3679	13.6815	14.6235	14.8873	13.8637	13.8041	15.5518	15.545	14.7842	15.6518	15.5652	15.5369	15.3145	13.3619	15.6117	15.4144	13.6498	15.4092	14.9944	15.3266	14.4377	15.2798	14.3168	15.1261	14.7405	15.1236	15.3694	13.2934	13.7968	15.4908	15.3603	13.8718	13.7801	15.3098
EFNA1	11.8648	10.8288	11.4797	12.5728	11.0176	10.4328	11.7341	11.8779	11.1152	11.1861	10.962	10.1229	9.68716	11.5307	11.9557	11.7709	12.1072	12.2867	12.6181	11.9613	12.1072	12.9813	12.233	11.2999	11.8669	11.7529	11.386	11.3966	11.7079	11.5584	12.4874	10.7658	12.3094	11.7531	10.8981	10.743	11.6604	9.65655	11.5624	11.5214	11.1313	12.1441	11.3347	10.2132	11.6869	12.1134	11.0815	9.08493	11.143
EGFLAM	8.79602	8.03631	10.425	8.80293	12.1275	8.77532	8.93835	9.86079	9.70466	7.95245	9.25781	7.77833	8.03522	8.19631	11.021	10.5528	10.7178	10.5908	10.3375	10.9961	9.19728	11.794	11.429	9.07557	9.66304	9.21785	8.49629	8.33936	9.86482	8.93769	9.88775	7.88901	9.44329	8.92976	9.5585	9.39735	10.6686	7.55159	9.12015	9.71643	8.52792	10.1433	8.19841	8.65029	10.929	11.5415	10.5486	9.42417	11.1094
ENO1	14.2838	12.6147	13.6516	14.4534	12.5566	12.5903	12.513	14.6658	12.1651	13.3361	12.6816	11.4722	12.0488	11.3766	13.1869	11.937	11.857	13.8614	13.6445	14.5848	13.326	11.3181	13.1097	14.1479	12.1996	15.8343	15.7242	13.4279	11.9677	14.859	13.3604	15.671	11.532	14.4673	11.9214	12.7365	14.1892	12.7716	13.8109	13.0912	15.2307	13.0572	12.527	14.443	12.6278	15.2207	11.329	14.4858	14.0037
ENO2	11.7536	12.1886	12.8751	12.107	12.1847	12.1808	12.4713	13.356	12.193	11.4123	12.7397	12.2056	12.1897	12.2069	11.5039	12.2003	12.1686	12.1805	12.1997	11.8044	12.1971	10.5449	12.2065	12.1849	11.9211	11.5708	12.1969	12.1941	12.2459	11.8952	12.6307	12.478	12.6006	11.779	13.1572	12.9561	12.5637	12.7395	12.3623	12.6264	13.727	12.2118	12.6426	12.1105	11.3372	12.2509	11.3224	12.6173	13.122
ENPP2	18.5393	18.0015	19.26	18.3878	19.7852	18.1733	19.5213	19.521	18.3746	18.7407	19.2102	18.4417	17.9802	17.2513	20.2517	19.6305	19.9904	19.3203	18.4878	18.8675	19.3296	19.5922	19.7223	18.6701	19.6707	19.4212	19.2521	19.2865	19.1827	19.3076	19.1353	17.4207	19.2609	19.1997	20.0157	19.6714	19.9192	18.5124	19.7901	19.1783	19.8112	19.4649	19.4968	17.0459	20.1072	31.1465	19.5764	18.4013	19.8158
EPDR1	14.8095	13.9315	14.0369	15.0418	13.6304	13.5421	14.315	14.4816	13.5831	13.8244	13.3651	12.9208	12.6656	12.2382	14.7786	14.4214	13.534	14.6714	15.1826	15.9712	14.4482	14.3536	14.9062	14.2504	14.7391	15.0341	15.5342	14.399	14.0126	14.2525	15.0017	13.55	14.964	14.5479	15.4218	14.6715	15.0248	14.3156	15.7994	14.8767	15.5309	15.5788	14.3698	14.5851	14.7611	14.8329	14.4481	15.3286	14.2268
F10	13.0291	13.0196	12.3202	12.7827	14.1467	13.0269	12.8488	13.0676	13.0964	13.0704	12.994	12.8548	13.1576	13.1718	14.2944	13.378	13.3744	12.8053	13.1274	14.7018	13.2864	14.7469	12.6551	13.1999	13.1628	13.3528	13.0647	13.1434	13.0433	12.7385	13.3928	12.9086	15.1961	13.2074	13.4081	13.4823	12.7349	12.9962	12.5443	13.3046	13.1817	12.8185	12.859	13.5415	13.8236	14.86	13.8755	13.5031	14.1275
F11	12.1987	11.0763	9.26417	9.77748	7.93458	9.18792	7.8889	9.19771	9.39763	9.35644	9.44587	9.34183	9.32718	9.21814	9.58641	9.3414	9.45737	8.08406	10.3942	9.53854	6.9417	9.6502	9.58008	9.89459	8.89353	10.2687	9.87291	10.3733	8.98187	9.60488	11.518	10.5247	10.0093	9.98208	9.90418	8.84804	9.94763	10.238	12.8448	10.0815	9.10897	9.81396	8.73502	10.1899	8.73093	9.87895	8.42501	7.31338	12.0061
F12	16.5278	16.5523	16.586	16.0001	17.5055	16.628	16.3008	16.0445	16.4837	27.6302	16.6361	15.1444	14.6669	15.4291	29.9358	16.1269	16.7318	29.9158	16.029	15.7527	16.4316	33.904	15.8953	16.4498	16.5313	16.237	15.4886	17.1192	16.194	16.609	16.8377	14.733	16.6326	15.9713	26.9104	15.3957	15.2718	15.3559	16.5167	16.3894	15.9925	16.6802	14.987	14.9832	16.2263	27.3195	29.2139	14.5017	29.005
F2	16.0352	18.0746	17.0218	17.554	17.6947	17.7595	17.6627	17.8612	16.8166	16.5998	16.646	15.9124	16.3356	16.2155	18.3138	17.8161	18.0504	17.4106	17.901	17.3061	17.0353	18.0187	17.5247	18.5764	18.3461	17.7638	17.0411	17.3424	18.2691	17.9938	17.0382	16.326	18.1824	17.4117	17.3009	16.5381	16.9315	17.0203	15.8444	17.9496	15.9281	17.0565	16.8322	18.4016	17.7186	17.0479	18.1326	15.5743	18.4126
F5	13.0433	14.4903	11.3795	14.8425	14.7004	11.9859	14.2997	13.5844	13.0433	11.1618	13.0433	13.0433	13.0433	13.0433	13.5314	11.2998	11.6287	11.0152	14.861	12.9833	13.4624	12.0662	13.0433	12.5064	13.5982	14.5574	14.0068	12.4287	11.418	12.5401	12.0136	13.0433	14.0336	12.5199	13.8859	13.0433	14.7974	13.0433	12.3118	14.5404	11.983	12.2484	12.1615	13.5744	13.5322	13.538	15.3611	12.861	11.4968
F9	12.3216	13.9452	12.3319	10.7932	13.039	12.3216	13.2087	12.8634	12.3216	12.3216	11.9011	12.3216	10.4078	12.3216	14.2417	13.4292	13.5312	13.2917	13.8656	12.829	12.7494	13.0962	12.3216	12.711	13.3626	11.6813	11.0496	11.3556	11.9009	13.2842	10.884	12.3216	11.5149	12.0534	11.6701	11.2807	12.3216	12.3216	12.3216	11.707	12.3216	11.1321	12.3216	12.3216	13.4446	12.1083	13.2444	12.3216	13.7064
FABP5	16.6959	13.3901	12.419	12.5076	13.123	13.8042	16.7026	14.8986	12.4751	13.7821	13.6834	13.0689	12.8315	12.5647	16.2956	14.5051	15.9914	15.5002	15.207	14.2979	13.9702	12.7655	14.677	15.9689	13.7958	12.882	14.1194	13.7649	14.576	14.7431	15.1091	18.1018	15.2129	15.1741	14.0604	14.8956	14.353	13.0135	12.3566	14.4075	16.1661	13.5817	15.5162	15.1064	12.6244	13.4131	13.6089	15.8647	14.1315
FAM174A	15.5501	13.7674	13.4002	15.5276	11.618	13.0188	13.0146	13.1072	13.1896	12.446	13.9821	12.3251	12.1691	12.6275	11.7515	13.4747	13.174	12.071	14.9902	15.767	13.4162	16.0527	14.9262	13.9345	14.5562	15.8582	15.7823	15.5249	14.2601	15.3086	15.9254	13.5081	15.3555	15.8951	15.9744	13.7637	16.0288	14.7397	15.7458	14.9412	15.7268	16.1889	13.5648	14.9254	13.7085	15.3665	13.6433	15.6251	13.1338
FAM20C	10.1259	10.103	10.8609	10.3025	11.6232	10.1919	11.1145	10.4657	10.433	10.6787	10.4457	9.88433	9.72283	10.3181	10.8555	11.7792	12.3572	11.8793	10.3649	11.8634	10.8977	12.2657	12.2447	11.1337	12.1469	11.3637	11.0562	10.961	11.5729	12.2705	10.24	9.705	10.9937	11.4219	11.3718	12.8658	12.2304	10.0178	11.0246	10.8175	10.3719	10.6348	11.3363	12.6571	12.3808	10.8289	11.1937	13.4866	10.2853
FAM3C	17.1004	16.6979	18.7679	18.0612	18.7046	17.9803	18.5425	17.9027	17.6122	17.7595	17.8527	17.5485	17.123	17.2071	18.8715	17.9536	18.5226	18.5018	17.727	19.0832	18.3601	18.4284	17.9319	17.9483	18.5613	18.2471	17.6843	17.6592	17.9749	17.7939	18.4915	16.7514	17.8716	17.803	18.2548	17.9716	18.5516	16.9148	17.9687	18.0643	17.5	18.0491	18.5246	17.8416	18.2486	17.7141	17.6919	17.8172	17.9963
FBLN1	30.8313	30.4936	32.0305	29.777	32.7559	30.9792	32.417	31.724	29.9743	29.917	30.6785	29.7931	29.5127	29.3041	32.3023	32.1664	32.4176	31.4467	32.0118	31.2121	31.4926	32.2872	32.7991	31.9944	33.1012	33.1138	32.1939	31.9568	31.2352	32.7522	31.9283	28.7906	32.3725	31.5378	33.3199	31.8661	32.7615	29.7882	31.5359	32.2177	31.1505	33.325	30.6755	29.4577	33.0831	32.438	32.3171	30.6563	32.877
FBLN5	10.2167	9.42128	11.0268	10.9738	11.1448	10.5071	10.9404	11.3488	10.3722	10.5029	9.49596	8.84854	9.57242	10.094	10.1454	10.5497	11.1354	9.04701	10.4955	12.4422	10.2701	11.1357	10.9744	10.7818	9.711	10.6239	12.8613	11.1118	11.3434	10.7883	10.7965	9.46951	10.2772	10.8854	10.8303	9.91453	10.6524	8.68242	9.32979	9.42238	8.45312	11.518	9.13617	10.1185	11.2152	10.5352	10.3783	10.5061	10.6652
FBLN7	10.3385	10.9027	11.4221	10.7125	11.9252	10.8802	10.9461	11.0158	10.8581	10.8334	10.7096	10.7127	10.775	10.6665	11.3408	10.9358	11.4742	11.3104	10.6314	10.2292	10.9522	11.4868	11.7669	10.4708	10.8812	11.8958	10.3797	10.7241	11.1327	10.6061	10.7818	10.6578	10.7873	10.8569	10.5924	10.7117	10.7141	10.7416	10.7764	10.2265	10.5274	10.6712	10.6722	10.3881	10.5243	10.2959	10.9075	10.3561	10.9054
FBN1	12.6338	12.5187	13.474	11.3513	19.093	12.0155	14.1603	12.6718	11.6964	12.1126	12.8443	12.8065	12.552	12.3249	12.8618	12.3031	13.1991	12.3433	14.154	14.1277	13.592	13.0019	13.5461	13.1909	13.4578	14.0372	13.8899	13.995	14.7535	14.155	14.1891	12.8664	13.6316	16.0068	12.1523	13.5098	14.295	11.9569	14.2833	13.6837	14.3277	12.491	16.1722	13.7744	14.3324	15.1163	14.7003	13.0967	13.832
FBN2	12.0569	11.8097	13.3215	12.1502	12.8339	12.0251	12.3591	12.1338	11.8201	12.1424	11.3849	12.0508	11.78	11.6842	12.198	12.4728	12.121	11.5739	11.7945	12.6967	12.5482	12.7394	13.4531	12.2799	12.163	12.4423	12.3814	12.3901	12.2653	12.4971	13.2259	11.8213	12.6524	12.5904	11.8909	12.8312	12.8809	12.0498	12.5586	12.348	12.4942	12.4896	12.4259	12.8187	12.4605	12.8079	12.1055	13.7573	12.4082
FCGBP	17.2743	16.1136	12.816	15.267	11.5689	12.7148	14.2095	12.9162	13.9813	11.95	13.177	12.9958	13.4015	13.153	12.8282	12.8845	13.7986	12.9244	15.8598	14.5926	13.6452	13.8804	14.2894	14.8872	14.6743	15.7363	14.3273	16.5825	13.86	15.9739	16.7189	14.9968	15.9212	15.576	15.3818	15.0554	15.3237	17.3507	17.7395	14.2495	15.4937	14.2208	12.4406	12.2341	11.1112	13.7878	12.2307	14.1888	12.4108
FETUB	8.96427	9.46698	9.27021	9.2809	12.0196	9.81777	10.3789	9.16078	9.4783	11.2952	9.31528	10.3789	9.30499	9.21614	9.79643	13.231	9.99713	9.94254	9.44328	10.0844	11.0392	9.64421	9.0005	9.72811	14.7222	10.3789	11.4024	9.86738	10.0133	10.1499	9.75651	10.3789	9.76375	10.3789	9.54469	10.3789	8.88959	9.49047	9.0848	10.3789	8.77644	10.3789	10.3192	11.1151	10.3789	9.04773	9.42234	13.045	13.5464
FGA	15.4629	15.8475	16.6566	16.3704	17.2835	15.8752	16.3145	17.113	16.0815	16.4076	16.2465	16.2282	17.4568	16.4376	17.1486	16.0659	20.2387	17.0232	15.391	17.6811	16.8197	16.7474	16.9174	16.2245	16.4783	15.6124	15.4474	16.0335	16.9779	16.1735	16.3876	14.7485	16.0393	16.3614	15.2078	17.9031	15.604	14.261	15.3617	15.6801	14.9134	14.9884	18.573	15.9028	15.6669	16.7199	16.7428	17.1837	17.261
FGB	13.5183	13.9667	14.6324	14.4485	14.1548	13.4941	14.6722	13.8913	13.2519	13.6411	12.7077	13.5491	14.7958	12.8588	15.7881	14.3543	16.6559	15.2946	13.5511	14.34	15.0715	14.5174	15.488	13.8331	15.0503	13.7243	14.2427	13.853	14.4344	13.5786	14.2456	12.5908	14.1287	15.8955	13.8994	17.3922	14.4846	12.4922	13.7649	13.6929	13.623	13.659	17.0389	14.7391	13.9544	14.263	14.6866	15.0146	16.1057
FGFBP2	15.6089	15.576	15.9517	15.3798	15.5192	16.2347	15.8996	16.2821	15.3672	14.8778	15.1997	14.8449	13.5	15.007	16.5685	15.8309	16.4604	15.3872	15.359	16.0539	14.5109	16.0198	15.8	16.7751	17.0359	17.2752	15.4359	15.7403	15.1286	16.3062	15.942	14.7396	17.1748	15.7992	15.2824	13.8192	15.954	14.6637	15.2585	15.9155	13.8586	15.1942	14.9236	13.5115	14.8357	16.0167	15.273	15.1597	15.8473
FGG	13.2689	12.9446	14.0169	12.7348	14.4485	12.9346	13.7084	14.5864	14.3826	14.5004	14.2978	14.1345	14.016	12.5498	15.592	13.0667	16.4206	15.3522	12.5288	14.6445	13.6085	12.8898	15.0013	14.2788	14.8477	12.6183	13.2943	13.0653	14.9269	14.4005	13.8893	12.1273	14.4282	13.6418	12.066	16.581	13.1066	12.3395	12.3572	13.0944	12.8761	13.0434	17.2511	12.2673	13.7834	14.9677	15.2844	15.2157	16.1936
FKBP1A	12.5716	11.1231	11.1967	12.399	11.6925	10.7227	12.2109	12.4508	11.2786	10.7379	10.7187	10.4883	10.5242	10.7176	12.5264	10.885	13.3493	10.8557	11.8425	13.4319	11.1739	12.3113	12.2355	11.6203	12.0905	11.9002	12.3768	11.7023	12.8747	11.1491	12.0057	12.4383	12.4406	14.2997	11.9872	12.2947	14.0912	11.1566	12.6589	13.1119	12.274	12.1799	14.4435	14.9463	10.915	14.2673	10.974	14.9345	12.3514
FLG2	8.90924	8.95321	8.44078	9.30445	8.84893	9.65614	9.13064	9.06617	9.22678	8.24063	9.70286	9.25287	10.3919	10.8192	9.07674	9.79286	8.21812	10.7238	10.5745	9.8552	8.73801	7.84722	11.8959	9.67447	9.53084	9.34131	12.3457	12.1224	11.4355	8.8913	9.67287	10.1334	9.40567	9.79935	11.0494	14.1942	10.6537	7.94019	8.94037	9.73746	12.4059	9.15949	12.5188	15.0644	12.0831	12.5663	9.54298	14.3058	8.46898
FMOD	11.2083	11.3352	11.9231	11.1166	11.274	11.2569	11.3973	11.4248	10.3478	10.8823	11.3649	10.9336	10.7509	10.9387	12.1831	11.3297	11.5994	10.4256	11.8722	11.6753	12.4749	12.0714	11.2876	11.9596	12.8474	12.706	11.6819	11.1956	11.4041	13.1705	11.283	10.9392	11.5609	10.6449	11.8886	11.4348	12.2222	11.4069	11.9594	12.2662	11.3132	11.7455	11.2756	11.009	11.2539	11.6488	11.89	11.104	12.6394
FRY	18.7808	18.5355	15.8877	16.1485	16.5797	15.6875	14.7163	17.7957	18.1307	15.0413	15.7745	15.1899	14.4161	15.0136	16.1366	18.3745	16.1141	16.414	18.8121	17.9215	16.5841	16.9255	21.6947	16.6804	19.3662	20.5963	14.3501	19.2068	19.5257	19.6097	17.3329	16.146	19.2391	19.451	19.552	18.7268	20.0373	13.4422	16.1693	20.0737	20.2524	19.0329	19.5576	20.2011	14.0663	19.5495	17.1198	18.5316	19.0204
FRZB	17.3573	17.2654	18.5317	18.0092	17.7503	17.4116	18.4497	18.0082	17.4124	17.7209	18.0645	17.3568	16.8144	16.8712	17.8128	17.6092	18.1702	17.6331	17.927	17.5918	17.598	17.864	18.5669	17.5191	18.9915	18.9544	18.6168	18.6603	17.4339	18.0082	18.4728	17.5521	19.1323	18.2786	19.1134	18.5294	19.2908	17.5002	18.7832	18.7177	18.4336	17.1282	18.7778	15.9508	18.7643	18.5373	18.2242	16.8919	18.7564
FSTL1	15.2589	12.2913	14.9616	15.3429	15.3246	12.1335	15.5277	13.8999	12.1105	12.1063	12.3564	12.3448	11.8414	10.4887	14.8749	14.1521	12.2022	12.2554	15.3054	16.1618	15.0451	14.2413	15.7794	15.4526	15.8681	13.0586	16.1898	16.0251	14.8323	16.1602	15.5096	14.2337	16.1376	15.7061	16.0682	15.6635	16.8505	14.9733	16.5705	16.2037	16.1982	16.3382	14.9778	15.0382	16.4413	16.3243	15.9928	16.3344	16.2197
FSTL4	9.94647	9.94647	11.6552	8.97926	9.30681	9.94647	10.8517	9.89038	9.79889	8.78538	9.94647	9.08643	12.2375	9.94647	9.94647	9.94647	9.94647	10.7028	9.98871	9.34659	9.94647	9.94647	9.94647	9.70248	9.33349	9.66049	9.60307	9.50364	9.94647	9.70377	9.58261	8.51085	10.561	9.58427	9.7272	9.94647	10.0576	9.44654	11.6231	9.78068	9.75125	9.77765	10.8302	10.4077	9.9605	9.67412	11.0901	9.55443	9.97838
FTH1	14.3625	13.9036	15.0894	15.8533	15.2136	13.8473	15.1799	15.0765	13.7917	15.1995	15.2665	14.1639	12.5901	13.2864	15.5621	15.3674	15.1806	15.1851	14.6166	15.2651	15.1285	15.5536	15.9737	12.601	15.0063	14.6271	13.9095	13.8105	13.9058	12.7869	13.866	14.4296	14.3562	15.5692	15.2273	15.5255	14.7883	13.7721	14.6478	15.0009	16.5211	14.7822	15.7028	15.4004	14.7012	16.8251	14.7259	16.1157	15.0323
FTL	14.021	11.8634	14.4939	15.1369	13.9547	12.4011	14.3546	13.2507	11.7719	13.3633	13.6635	11.9541	11.6581	12.1855	13.6764	13.8295	15.2719	14.4091	12.3462	12.3813	14.1136	13.7289	14.5694	10.7648	14.1539	13.2051	12.0274	11.2073	12.9475	12.0651	11.9268	12.1351	12.265	14.108	13.4725	14.6853	13.0181	12.2756	13.0991	13.7941	14.1185	12.1892	14.3683	12.7564	12.9121	14.092	12.2855	11.9027	12.3931
FUCA2	10.8698	11.6253	11.6247	12.5525	10.966	10.9529	11.6342	11.1358	10.897	11.1164	11.3011	11.0011	10.3674	10.4693	12.0407	11.3772	12.1524	11.1358	13.3693	10.6008	11.7281	13.1088	12.8934	11.0071	11.2486	11.0702	13.3767	10.8349	11.1251	10.9532	11.7247	10.6964	10.7308	11.4573	12.5732	11.221	12.8007	11.5986	13.7056	10.8935	13.3315	10.8091	10.1927	10.6519	11.3535	10.5113	11.3281	10.7264	13.0118
FXYD6	13.5987	12.8695	17.3273	14.2352	16.863	15.2762	16.745	16.8518	16.0729	14.5646	16.8975	15.3539	13.9193	14.1906	17.6402	17.8983	17.6973	17.1873	13.7971	17.6644	17.598	17.4822	16.9806	13.6622	17.0159	15.1089	13.1741	14.6805	16.7671	16.563	15.9793	13.1704	13.4923	14.4633	14.6515	17.5536	16.485	13.4662	13.8379	15.5497	14.0159	16.8285	17.6323	17.2284	17.5516	17.6496	17.2145	17.3163	17.3332
GAA	11.4618	11.3451	12.6677	12.0035	13.9174	12.4072	15.5197	12.672	14.3642	12.723	11.4791	11.4435	12.0979	11.6991	12.2938	14.3195	14.1885	12.0721	14.5299	29.7473	12.4632	12.6213	14.0257	13.516	12.5137	12.9125	13.7866	14.2235	13.5962	12.2788	12.0673	14.2713	13.5643	14.1064	12.8147	13.6498	27.2672	12.5049	13.9801	12.7359	13.7815	13.8705	16.1341	25.754	11.5729	14.2153	13.3385	11.6466	11.9745
GALNT10	12.3183	10.348	11.3728	11.2064	11.2401	10.7442	11.5678	11.1486	11.287	10.5663	11.1501	10.7964	10.4869	10.5809	11.1303	13.8865	13.3146	11.1525	12.8339	13.6081	11.8127	10.9016	11.9593	10.9923	11.1245	11.4734	12.7811	12.5078	11.3692	11.2604	11.5252	10.0513	11.2808	11.3887	11.1959	12.284	12.8487	11.3715	13.0906	12.3234	12.8362	12.1022	12.5468	10.7276	12.1121	10.9334	11.3756	12.5667	11.7948
GALNT2	13.879	13.7504	14.1895	13.9388	13.3422	11.7295	13.4651	13.536	12.2558	13.5751	11.8127	11.7861	12.1692	12.0784	14.0912	14.1184	14.0545	13.4925	14.4987	12.1769	14.1178	13.015	13.6602	14.0987	13.9518	14.2221	14.109	14.2089	12.6918	13.6171	14.3328	13.1502	13.8579	13.7177	14.4807	13.3577	13.8556	13.3771	14.5156	13.2044	14.1002	14.3802	12.0435	12.1515	13.7045	12.0123	12.3852	12.4119	13.4266
GANAB	11.6167	11.3859	10.6536	11.4298	10.9358	10.6983	11.7783	10.8607	10.0004	11.6087	11.5986	11.4934	11.526	11.5415	11.7053	11.6913	12.1403	13.9987	12.024	11.5256	11.1311	12.362	13.3269	11.4925	12.1118	12.203	11.3516	11.786	11.9233	13.5106	11.4791	10.7568	13.3103	14.0764	13.3621	11.6649	11.7047	10.9515	11.4318	11.6364	11.7417	11.1017	11.6483	11.0632	11.3829	11.6146	11.5511	10.9341	11.6239
GAPDH	15.9718	14.2624	14.9164	15.2247	14.58	13.8765	15.1214	15.5292	14.3084	14.5013	13.845	12.7588	12.5344	11.6662	14.4477	14.3135	15.0449	14.6948	14.9025	14.9221	14.6346	14.4756	14.1394	15.5958	14.9434	15.658	15.2613	14.3062	14.1742	14.743	14.7154	18.4205	12.0563	12.6182	14.1733	15.7749	15.5988	11.7881	13.7392	12.5332	14.9416	13.8519	15.4571	14.7505	14.6524	16.869	15.1485	16.0997	16.3786
GAS1	13.0152	9.32889	13.2956	14.2639	14.2766	13.6779	13.168	13.9717	14.1508	13.7183	13.3591	12.8755	12.5917	12.5547	13.7443	13.3328	14.258	13.1794	13.1231	13.823	13.1851	14.9609	13.1133	14.4341	13.2846	13.5993	13.0671	13.6549	13.7687	13.5548	14.2208	12.1034	12.7688	13.1732	12.9585	11.1147	12.6776	13.1271	13.0705	12.8837	12.532	13.7645	12.3108	11.6933	12.6788	10.9919	13.3965	12.1899	12.3287
Gas6	12.9705	12.9911	11.2013	11.433	11.646	12.1306	11.3284	11.7027	10.8388	12.0806	11.184	11.8243	11.7979	11.9237	14.5458	13.4946	12.2724	15.9275	14.5591	10.7169	12.9118	14.3011	11.6436	12.9821	15.321	14.356	14.4312	14.3267	11.0476	14.2242	14.0564	11.8003	13.8728	13.4882	14.9716	14.4849	14.9481	11.272	11.4653	13.8713	13.7671	11.9834	12.7971	11.6328	15.0369	11.6342	14.0841	10.7541	14.2673
GC	54.1497	54.5645	21.5879	39.9864	39.3499	37.5504	54.7933	39.7311	39.0859	54.2488	54.4173	36.6075	38.6487	51.7977	54.5846	21.7746	21.7712	38.185	38.3323	55.2956	38.7034	37.9204	38.8966	39.928	40.4508	51.736	38.5724	38.1322	21.4019	40.5436	38.8042	35.2352	38.0443	39.2813	52.6701	46.9881	20.54	53.3796	53.3523	37.2516	51.0671	39.3323	36.3074	36.3922	53.4415	53.9231	39.9894	34.2745	38.9096
GDF11	12.6352	12.6429	12.378	13.2533	12.7248	12.5562	12.2057	12.5183	12.5728	12.5302	12.2744	12.4487	12.4508	12.4222	12.9505	12.5514	12.7291	12.6699	12.5144	11.9362	12.033	12.779	12.1624	12.6479	12.7305	13.0459	12.8152	12.5914	12.557	12.8859	13.1734	12.5057	12.8468	12.629	13.5882	12.5239	13.6346	12.491	13.4347	12.6177	12.7392	11.5539	11.7037	12.4604	12.7381	12.3982	12.5525	12.5524	13.2212
GFRA1	11.0751	10.43	12.4584	11.7858	12.5792	11.8421	12.2847	12.2745	11.3652	11.4119	11.4368	10.8957	11.2798	11.2008	12.9947	11.137	11.8567	11.2044	10.7938	12.1564	11.331	12.7584	11.0472	10.3634	11.1115	11.3522	11.4423	10.9158	11.3339	11.2196	11.6839	10.6922	11.2877	10.6535	11.3996	11.7602	11.7287	10.028	11.0382	10.4674	10.6644	11.9023	11.5336	11.5701	11.5018	11.903	10.9239	12.1334	10.9382
GGH	13.776	11.9843	13.0357	13.6396	13.143	11.901	12.7055	13.8673	12.4367	13.1544	12.1778	11.1635	11.1007	10.5652	13.1794	13.3738	12.7248	12.3552	13.3775	13.9273	12.6941	11.2957	14.5821	12.4376	13.1958	14.2839	14.6346	12.9505	12.3809	12.7329	13.1922	12.0017	14.104	14.0499	14.8575	14.2768	14.6927	12.7233	15.041	14.1802	14.5233	15.0482	13.5569	13.321	13.3053	14.7392	15.0166	14.9464	14.7011
GLRX	9.90554	8.93423	9.75201	10.8279	9.90554	9.90554	9.90554	10.4089	8.58133	9.0443	9.90554	9.90554	9.90554	7.61758	9.90554	9.90554	11.7115	9.03957	7.93092	9.90554	9.90554	8.69903	9.90554	9.90554	9.90554	10.2151	9.90554	9.90554	8.99741	9.90554	9.56818	9.90554	9.90554	10.1758	9.90554	10.8221	11.3268	9.90554	9.90554	10.068	9.90554	9.90554	14.2596	12.9593	9.90554	12.3043	9.90554	10.5646	9.79253
GM2A	12.3167	13.6403	14.4968	15.5019	14.8293	14.8438	14.9229	14.9657	12.0542	14.4732	12.153	12.4123	11.7534	12.6818	14.8678	14.8287	15.3978	15.335	16.4838	16.1985	14.353	15.2271	14.4261	15.7663	15.7062	15.8521	12.7662	13.9951	14.3607	15.5737	16.1522	12.1959	15.6437	15.9852	15.8777	11.9097	16.0599	15.5678	16.0354	15.3284	15.2248	14.787	12.023	13.3496	13.8758	14.0698	14.2504	12.5445	14.375
GNGT1	13.0048	11.9269	14.121	14.1474	15.1698	14.1683	14.6253	14.7808	14.0525	14.1657	14.258	13.7187	13.7209	13.9344	14.6762	14.3509	15.1647	14.7274	13.6581	15.6234	14.4398	14.8177	14.7086	12.3524	15.2481	14.274	13.569	13.7467	14.7072	14.8687	14.7088	12.8771	13.9928	13.9617	14.0971	13.8408	14.6933	12.1678	13.2369	14.4696	12.7254	15.3558	14.8375	14.5344	14.7497	15.0269	14.8219	14.5831	14.8633
GNPTG	13.5556	13.4336	14.6695	13.7258	14.381	13.0455	14.5128	14.4066	13.3726	13.6359	12.9111	12.0698	12.9306	13.5707	15.1122	14.9655	15.3746	15.1827	13.9589	14.5307	14.9143	15.4293	14.962	13.1872	15.4522	14.8998	14.6137	14.7444	14.8889	14.6951	14.6921	12.6995	15.0953	14.3212	15.0641	14.4659	15.2272	11.9909	14.6318	14.6249	14.7237	14.3302	14.7282	12.1346	14.767	13.8736	14.4401	12.3882	14.7583
GNS	15.0679	15.1037	14.9706	15.7837	15.1174	13.6843	14.6992	15.0107	14.296	14.5842	14.8742	13.1242	12.9886	12.6215	15.5243	15.646	15.1349	15.3288	16.2814	16.3358	14.7933	15.2222	15.793	15.0979	15.5275	15.6578	15.8145	15.4345	14.5303	15.4722	15.6089	14.4688	15.6596	15.3197	16.3001	15.1684	16.3566	15.4581	15.6087	15.8196	15.9992	16.1488	14.8165	14.7792	15.3948	15.8243	15.6175	16.0668	15.6186
GOLIM4	13.2131	12.7616	13.1309	14.0365	13.6241	12.0288	13.6335	13.5237	12.3597	12.4682	12.793	11.3771	11.607	12.1595	14.0774	12.3466	13.6224	13.2895	13.3063	14.4896	12.6341	14.0181	14.1698	12.3731	14.3075	14.1205	13.5706	12.7334	12.8913	13.1248	13.6323	11.8566	14.476	13.3439	14.0436	13.7941	14.0917	12.9427	13.8613	13.663	14.0585	14.2026	13.6736	13.6849	14.1062	14.4577	14.0835	14.0068	13.7765
GOLM1	14.0068	13.1254	13.3132	14.7067	14.2779	13.2359	13.794	13.5911	12.8943	12.6018	13.638	11.706	11.517	12.4563	13.7893	13.2055	13.5052	12.9513	14.0139	14.957	13.3968	14.567	14.2419	13.6814	13.7871	14.3303	14.2998	13.9413	14.3404	14.0283	14.3521	12.7027	14.2901	13.9391	14.2968	12.7102	14.1696	12.8522	14.1985	13.9866	14.5131	14.7966	13.7924	14.662	13.5026	14.2524	13.9305	15.2043	13.8303
GOT1	15.0755	12.7639	13.181	13.4113	12.8549	12.3242	13.3376	13.8044	12.3719	12.9715	12.9644	11.9274	11.5278	11.4228	13.0454	13.0303	12.6377	12.8577	12.7699	13.3023	13.3419	12.6312	13.3117	12.7138	13.4112	14.6746	13.3925	12.8776	13.0052	12.4958	13.3747	13.3715	12.8551	13.8841	13.5677	13.4278	14.9501	12.621	15.3721	15.3674	15.2929	13.2221	14.8552	13.4945	13.0528	13.8837	12.5979	13.7994	13.7671
GP2	13.0351	12.153	13.5403	14.4901	15.6839	13.2703	13.5296	12.2886	12.8991	13.5613	13.378	13.5735	13.2741	13.5444	13.5	12.7968	14.376	13.5378	13.5716	15.3509	13.5374	13.8826	13.5215	14.4115	14.1403	13.8103	13.5406	13.9489	14.147	13.7516	13.5453	13.6149	13.9824	13.5427	13.5096	13.5236	13.5135	13.5706	13.5187	13.5436	13.5179	12.6299	13.1347	12.8721	13.5749	11.7226	14.0939	13.5751	13.7912
GPI	14.745	10.5982	10.5982	10.5982	11.3177	10.5982	10.5982	8.64478	12.7874	8.89115	10.5982	10.5982	10.5982	10.5982	8.80471	8.58325	10.5982	10.5982	8.50352	9.33626	10.5982	10.5982	8.52383	10.5982	10.5982	9.24824	15.4745	10.5982	10.5982	10.5982	10.5179	14.2816	12.8757	10.5982	9.2975	14.9965	11.4288	8.34381	15.7705	12.3284	9.04378	8.39342	9.30726	10.8847	10.5982	11.9395	10.5982	9.2471	8.8887
GPNMB	11.5566	12.1207	12.1485	15.4353	12.2804	11.1353	11.1113	12.8415	11.7161	11.2902	11.6422	11.1529	10.955	10.7876	13.7211	12.4194	12.5488	11.1448	12.4658	14.1296	11.5827	12.0317	12.4735	13.1641	11.5803	11.5764	11.9414	12.2508	14.4937	11.467	11.8408	12.7854	11.4646	13.8926	12.0149	12.5756	16.6137	11.6735	15.6854	16.2542	14.0115	13.0572	14.9973	16.141	11.6368	16.7079	11.623	17.7142	15.2905
GPR37	17.3727	16.4379	17.7107	17.7687	17.8996	16.906	17.8606	17.7792	17.5599	16.7154	17.0096	16.6059	16.541	17.2044	17.8848	17.5331	18.6032	17.7798	17.6762	19.0295	17.0663	18.6477	17.883	17.5045	17.5735	18.1764	17.6033	17.6812	17.7201	17.8271	18.2954	16.3736	18.0331	17.5837	17.6234	17.8899	17.9187	17.0441	17.7622	17.4374	17.7099	17.7511	18.0604	18.8008	17.8302	18.2018	17.5928	19.0828	17.3443
GPX3	19.7821	17.4643	22.2087	22.3135	22.1229	21.413	22.5912	21.7026	20.9654	21.4573	21.8439	21.2336	21.1389	20.713	22.7338	22.3418	22.505	22.388	21.1768	22.7997	22.4141	22.1815	22.3076	19.6345	22.3685	21.2658	20.575	20.7799	21.642	21.2847	21.7451	19.5884	21.3322	21.3712	21.7016	22.3359	21.9428	17.895	19.6326	22.0204	20.8012	21.8388	22.2958	22.2821	22.5774	22.8082	22.5003	22.6017	22.2898
GRIA4	12.2059	11.6658	13.6898	11.7641	13.1357	11.1498	14.2927	12.735	11.1624	12.3531	12.7429	10.5784	10.2743	10.1186	13.6031	13.8424	11.6454	13.8818	12.1723	14.471	13.5743	12.1344	11.8628	11.5242	12.0801	14.2634	13.542	12.4828	11.7577	11.9851	13.0695	11.5919	13.7675	13.8758	12.3473	13.6469	14.5976	12.0177	14.2908	11.8249	14.2394	11.7533	12.9917	11.2414	14.2544	14.0782	13.4787	13.6918	13.8539
GRN	12.7625	12.4401	13.7888	14.2138	13.7956	12.4797	13.8356	13.3347	12.6737	12.5882	12.5471	12.2391	12.0259	11.4889	14.3146	13.0032	14.0441	14.0883	13.1313	14.7521	13.4203	14.1375	14.2004	12.7803	13.4244	13.1867	12.4075	12.913	12.9693	12.9889	14.2644	12.2397	13.4742	12.9477	12.4982	14.301	15.5252	12.1178	15.2628	14.4614	13.539	13.673	14.9743	15.3003	13.6658	15.3604	12.5284	16.0734	14.9494
GSN	18.4429	18.7276	18.6138	19.0535	18.8458	18.1511	18.7437	18.5838	17.6677	18.2994	18.2086	17.0259	16.9803	16.8938	19.2953	18.7757	18.5586	18.9671	19.2513	20.9976	18.8558	18.6102	19.103	19.4295	19.1665	19.5695	19.894	19.5474	19.0021	20.0204	19.402	18.1941	19.4673	19.0698	19.7879	18.9937	19.6807	18.8063	19.7606	19.4116	19.4899	19.7748	18.4838	19.4841	20.0126	19.6341	19.8201	20.0654	19.4778
GSTO1	8.84617	9.13627	9.55446	9.64991	11.1609	8.48084	9.1966	9.56885	8.37768	9.25217	8.75937	9.04088	7.95159	8.64602	10.0513	9.10544	9.37207	10.3859	8.47342	11.0243	7.87607	9.1999	9.07485	9.12519	9.12647	9.66898	9.06142	8.66564	9.13755	8.2198	8.86524	10.9777	8.77881	9.97384	8.65713	10.2084	9.74591	11.1458	9.74743	13.7576	9.64496	8.89598	14.9041	12.6072	9.03836	13.8249	9.12941	12.3263	12.6485
GSTP1	13.2669	13.9923	13.5234	15.1475	12.473	12.5828	14.3012	15.3458	12.4575	14.2741	11.8495	11.7309	11.4378	10.9597	14.4226	11.7656	12.1835	12.0203	13.3861	13.6252	11.675	12.2469	14.565	14.195	12.2274	14.5214	14.1146	12.0895	13.6314	13.0186	13.5176	14.2987	12.0204	15.197	11.9297	12.7422	17.2432	11.9258	16.4622	15.8206	15.1657	13.6693	16.0889	16.7736	11.783	17.6289	13.6582	17.5987	17.0465
HCN1	10.816	10.7117	10.8969	11.1801	11.4401	10.7934	11.3638	10.6184	10.7911	10.779	10.7896	10.7668	10.7487	10.7388	10.9555	10.8209	10.937	10.9206	11.194	10.9856	10.8609	10.9406	10.0472	10.2786	10.6362	11.1448	10.3301	10.1494	11.1761	10.63	10.5748	10.7995	10.4815	10.3338	10.5438	10.5219	11.0366	10.7397	11.3501	10.9672	10.863	10.4214	11.2023	11.0369	11.434	10.6055	10.7964	11.439	10.9765
HEG1	25.6907	9.65531	25.5234	11.9596	12.3464	11.5592	26.5268	11.1932	11.9065	10.5966	25.4644	13.2875	10.3567	10.398	26.4879	11.6853	11.2971	11.3825	13.2301	28.7737	25.2103	12.247	26.87	11.8117	11.5017	25.5632	25.2281	11.8773	12.835	11.7829	12.5315	9.8644	11.9489	12.2119	26.1638	27.489	27.4074	11.1607	25.9262	26.0073	27.5143	27.0442	12.1032	14.3375	26.3553	27.2995	11.7833	29.1815	18.6935
HEXA	13.532	12.1743	14.4717	14.3071	14.1961	12.0952	15.0447	13.6402	13.4505	13.9559	13.5145	13.1173	11.5046	11.7913	13.4255	14.7911	14.6958	13.7332	14.8999	14.4745	14.6861	13.2627	14.3913	13.7346	14.3329	14.9778	14.917	14.9886	12.2049	14.4643	14.1198	14.8454	14.1772	14.7361	15.3495	14.5337	15.2672	13.7959	15.1855	14.9019	15.0389	14.9488	12.0782	12.5729	14.1762	14.2047	13.4538	14.1223	14.4859
HEXB	12.6643	12.1783	12.1233	10.8495	12.2672	11.7297	12.3825	12.2309	13.9119	12.1788	11.4659	12.4441	12.3309	12.2711	11.9283	13.2701	11.8284	9.97714	10.8045	11.1518	10.8298	10.2881	13.1426	12.3933	12.201	12.2291	12.0042	12.1737	12.1889	10.6608	12.1959	12.1025	11.7915	13.0944	13.5288	12.3739	13.38	12.7398	10.5159	10.8276	12.8354	13.3094	11.9556	12.2708	13.1928	13.0252	12.4387	11.5176	12.8702
HLA-C	12.4249	13.1918	13.7985	13.3301	14.076	13.2053	13.1438	13.3238	12.5313	14.6725	11.9148	13.2293	13.3793	13.6789	14.283	13.433	15.0603	11.866	13.1489	13.9055	13.1184	13.1619	13.2118	9.79493	11.7763	13.0876	13.3078	11.2599	13.6151	12.0902	13.1248	11.436	13.1498	13.8942	11.5572	12.8831	11.3082	10.3471	13.2017	11.9045	13.5259	11.8218	11.6242	12.2481	14.585	13.1611	12.5405	13.3545	11.4262
HP	13.9084	14.846	16.0922	14.0473	18.7875	14.9931	20.147	20.5454	16.192	17.6054	17.7667	15.0769	16.2086	15.7016	16.7959	17.8104	17.3219	17.3758	17.2565	17.5652	18.2603	15.5841	17.2395	19.1161	19.3273	17.3513	14.3256	19.5584	18.8912	18.2413	17.6453	11.4619	18.1644	16.4181	13.1061	18.1574	12.8385	13.2041	13.9072	16.8101	14.5966	14.007	19.1644	18.1484	21.232	17.1158	20.2335	17.1138	16.5968
HPX	21.375	21.8432	21.4274	21.878	22.1634	21.6023	21.7218	21.62	21.2345	21.1424	21.2703	20.9535	21.48	20.8671	22.2935	21.5576	22.2118	22.0607	22.3768	22.2635	21.5567	21.2581	21.1537	21.6838	21.8947	21.2734	21.2246	21.3876	21.4012	21.7601	21.5846	20.2381	21.4019	20.9339	21.4326	20.1505	20.9825	20.9862	21.413	20.9132	21.2453	21.5854	20.5597	20.7976	21.6028	20.9223	21.6941	20.8229	21.3828
HRG	29.7394	30.3424	31.447	31.8386	31.8923	31.7344	31.9507	31.4727	31.8913	32.1628	31.368	16.7301	30.9318	30.3898	33.2777	33.533	32.2133	31.2548	31.9662	35.4984	30.4716	31.2239	32.6752	32.3799	17.8263	32.8292	31.4258	31.9278	32.5774	32.563	30.718	29.92	32.0265	32.6424	31.5376	33.9057	32.2766	32.1929	32.4445	31.5597	33.3071	34.0903	32.2461	32.5484	17.1288	31.9927	32.2173	33.3525	32.8195
HRNR	9.53173	10.6309	9.3622	9.79878	9.16178	9.39001	9.56502	8.87377	9.85708	9.25977	9.88185	10.2902	10.5469	8.81433	8.64784	10.2221	8.57711	13.1355	11.3867	12.5738	9.88394	9.30579	11.4372	10.2502	9.39454	10.007	14.4219	12.971	10.7738	10.3298	10.9654	10.7745	10.7936	10.5036	12.9256	15.2247	10.253	10.2572	10.4697	10.2952	15.3716	10.3001	13.3747	14.7685	10.3777	13.6451	10.9718	14.6907	10.0205
HSPA6	13.4483	13.1527	12.8717	13.4079	12.6331	12.5048	11.8019	12.5988	13.0342	12.6208	13.2564	12.3233	12.2675	12.1289	12.7342	14.2863	12.7787	13.421	13.2871	13.7421	13.1737	12.7741	13.5625	15.0666	13.0234	13.4558	13.7099	13.4423	13.0355	13.6633	13.3841	13.9321	13.1138	14.3745	13.907	13.58	14.8679	13.0907	14.3581	14.6512	14.3471	13.2986	14.1137	15.1151	13.3554	14.6769	13.5345	15.0892	14.0868
HSPA8	10.7632	11.2205	10.2967	11.4036	10.2494	9.07987	9.82222	9.95855	10.2601	10.0481	9.98929	9.08121	9.61131	9.03142	10.0161	11.5547	9.86956	11.3995	10.3614	10.7431	10.064	8.84769	11.0886	11.5535	10.4452	11.2814	10.4645	10.4546	10.1201	10.3643	10.1107	10.7646	10.1633	11.5569	10.2005	10.4692	12.1993	10.8536	11.5649	12.2703	11.5499	10.5055	11.5599	12.6236	10.5493	12.9966	10.3492	13.8679	12.2507
HSPB1	14.8793	13.2331	13.3228	15.0358	13.6053	13.0567	13.3738	13.432	13.7306	12.312	12.4012	12.4463	12.5882	11.7302	14.955	12.3699	13.9845	12.4695	12.3781	12.2893	12.7118	12.463	14.1916	15.3933	12.1746	10.5438	11.8052	12.3366	13.516	15.0784	9.24082	15.1511	12.9581	16.0233	12.3694	12.2712	16.9784	11.8237	16.8621	16.0153	16.0435	11.8928	15.7101	15.8359	11.5535	17.5982	11.5201	16.2736	17.1154
HSPG2	13.3082	13.3082	13.3082	13.3372	13.3082	13.3082	13.3082	13.3082	13.3082	13.3082	13.3082	13.3082	13.3082	13.3082	15.0849	13.3082	13.2066	13.1583	13.8929	13.9249	13.3082	13.3082	11.4617	12.8783	13.2453	12.9503	13.129	13.364	13.3082	15.9074	12.9033	13.3082	12.8753	13.3082	13.635	10.7558	13.3091	13.3082	13.3393	13.3082	14.6959	15.2749	12.3072	13.1179	13.3082	12.7783	13.3082	13.1351	12.7187
HTRA1	14.0559	13.3665	14.772	14.7118	15.2314	14.2758	14.7869	14.7042	13.0525	13.206	13.7705	13.6969	13.5886	14.3166	14.7774	13.7967	14.9065	14.61	12.7692	15.9367	14.1291	15.4478	14.2883	14.0186	15.2096	14.3867	13.9257	14.3288	15.4367	14.7721	15.0224	13.2779	14.1349	14.2103	14.3615	14.1782	14.6449	13.2888	13.143	14.2032	13.8634	14.2468	14.9297	14.5723	15.087	14.6933	14.1672	15.3664	15.047
HYDIN	14.2367	15.8161	13.9861	14.0652	14.903	14.8482	15.2807	14.9825	14.3799	14.1762	14.3532	14.1264	14.3995	13.4195	15.9541	14.795	15.8301	15.7502	15.0896	15.9105	14.1548	14.9907	15.9066	15.3681	13.6201	14.6186	14.8275	14.881	14.3928	15.4216	14.5315	14.6529	14.3226	14.9592	14.6865	14.9924	14.6826	13.567	14.4806	14.7133	14.5886	14.081	13.9936	14.1322	13.0003	14.2675	15.0315	15.5728	14.7968
HYOU1	10.8422	10.2484	11.3805	11.3224	11.4371	10.9306	10.9093	10.9942	11.2722	11.1079	11.2529	10.6349	10.7628	10.7127	11.5123	11.4685	11.918	11.3524	12.0865	13.8	11.4221	10.1077	11.6513	11.3341	12.2181	12.0416	11.9771	11.7391	11.0322	12.0023	11.9496	11.3909	11.6217	12.0902	12.5597	11.8642	12.572	11.4514	12.2833	13.2161	13.2126	11.6657	12.0076	13.317	11.2278	12.9581	11.8121	13.6719	11.898
IGF1	12.2929	12.185	13.738	13.1913	13.2272	12.9645	14.2315	13.124	13.3706	13.2669	13.0748	12.5014	11.89	12.4611	13.6495	13.7391	13.8764	13.4857	13.4328	14.7159	13.3269	13.504	13.2652	12.5958	14.243	13.5078	12.6673	13.1516	13.9292	14.3891	13.0362	11.2766	13.1384	12.7428	13.4323	15.5694	14.8966	13.1661	13.3718	13.1768	14.5609	14.0281	14.0546	15.8521	14.0923	14.5268	13.5957	16.0165	13.1982
IGF2	16.3175	16.2609	16.5984	16.8779	17.1524	16.731	17.2127	17.4496	16.8201	16.5041	16.424	15.972	16.7151	16.4756	16.6842	15.8276	16.958	16.7129	16.2955	17.2565	16.0086	17.1373	17.0082	16.629	17.2392	17.3097	16.6638	16.8172	17.5396	16.9969	17.1526	14.9509	17.108	16.8743	16.6485	16.6428	17.2966	15.7929	16.4126	16.5055	16.2698	16.8837	16.4139	16.6333	16.1875	16.1812	16.1074	16.8579	15.8823
IGFALS	12.6977	14.3979	14.5428	14.277	12.615	13.7107	12.7572	12.47	12.5427	12.0366	13.903	11.7629	12.4437	12.22	13.6384	12.77	14.363	14.2758	15.435	14.2784	12.5053	14.5394	14.1474	15.2222	14.5477	15.4301	13.7987	15.1234	15.0986	15.5971	14.4824	14.1768	14.7937	15.0797	15.3124	12.4316	12.2128	12.3061	14.347	14.7239	12.5212	14.0768	14.2015	11.2669	16.0614	13.3033	15.5725	10.8094	14.8484
IGFBP2	17.2031	17.0595	17.995	18.2127	17.9261	17.7638	18.0346	18.6285	17.2599	17.3977	17.2716	16.9267	17.1407	17.6974	17.9361	17.6485	18.4159	18.1797	17.4769	19.2084	17.1794	18.5777	18.0887	17.5089	18.4822	18.1479	18.3542	18.6982	18.6996	18.2271	18.3452	16.7281	17.9906	18.1902	18.0593	17.3388	18.2043	16.5882	17.3682	17.6569	17.4613	18.1416	18.2169	18.415	17.924	18.3101	18.2997	18.615	17.7767
IGFBP3	13.0619	13.0928	13.4273	13.2776	13.7345	13.7712	14.3548	13.801	13.8483	12.9153	12.7294	12.5779	12.9553	13.8605	14.4134	13.1198	14.5538	13.8483	13.5139	15.5559	12.1332	14.253	13.4085	13.7501	15.9829	14.6586	13.5998	14.5229	15.2632	14.6726	14.6938	13.1978	15.1521	13.8507	14.0212	12.8573	14.7555	13.5945	13.6063	12.4276	13.1719	14.6348	13.6799	14.2599	14.417	14.455	14.5884	14.3314	13.5391
IGFBP4	16.846	15.8702	17.6206	17.1218	17.8804	17.2813	17.7795	17.6754	16.9763	16.6916	16.1357	16.6488	16.746	17.4092	17.8941	16.1963	18.4739	17.5502	16.5868	18.7341	17.0445	18.2085	16.8597	16.5254	18.2489	17.197	16.4935	16.894	17.9698	17.0739	17.8095	15.7382	17.205	17.1584	16.8477	17.2056	17.1761	16.0111	16.9322	16.4153	16.3704	18.1254	18.0187	17.8309	17.6854	17.8698	17.3536	17.7586	16.8111
IGFBP5	15.9664	15.2614	17.9754	17.3815	17.3462	17.4682	17.9676	17.9555	17.3201	18.074	17.0325	16.9656	16.8658	17.4919	18.2454	17.6406	18.4337	18.0243	16.7134	18.9743	17.5911	17.9995	17.5911	16.7203	18.2391	17.6142	17.0181	17.4608	18.3026	17.6718	17.9254	15.4002	17.7526	17.2022	17.1716	18.1789	17.5219	15.1945	16.8207	15.8356	16.2166	17.6184	17.8081	18.0636	17.928	18.3246	17.6067	18.4375	17.3821
IGFBP6	18.9888	18.578	19.7353	19.2754	19.7391	19.1914	20.1691	20.4384	19.932	19.7728	18.9515	18.7343	17.7882	18.4887	19.9934	19.7596	20.3241	18.2741	19.1625	20.7443	18.6043	32.648	19.9937	18.8959	20.6791	19.6314	19.2588	19.4341	20.7154	19.8858	19.3122	17.2008	19.7679	18.9582	19.6609	19.3634	19.3148	18.0802	18.8502	18.9167	18.8201	20.0969	19.373	20.2443	20.1403	20.534	19.866	20.2662	19.2859
IGFBP7	17.9537	16.8993	18.3077	17.8922	18.5131	18.0145	19.2838	18.9752	18.0036	18.4116	18.251	17.8065	17.4516	18.1659	18.8506	18.4156	18.5255	18.5408	17.9424	19.6313	18.3642	18.3814	18.9066	18.3762	19.45	18.9049	18.9361	18.7758	18.5966	19.0365	19.1486	16.7778	18.756	18.4832	18.9962	18.9844	19.3278	17.9983	18.9244	18.7258	18.9535	18.9199	18.9325	19.5828	18.8102	18.8278	19.3571	19.4909	18.7606
IGHG2	21.9324	22.2713	21.4942	22.1227	20.4206	21.2159	20.5289	21.4507	22.04	21.5287	21.4049	21.0811	20.4122	19.7471	22.2975	21.7786	22.0711	21.1745	22.2895	22.7751	22.1458	20.1516	21.1846	22.3403	21.4428	22.1564	21.7778	21.9805	20.8779	22.5262	22.4465	20.6275	21.742	22.0362	22.3469	22.1093	22.3578	21.8556	22.1119	22.3492	22.0188	22.7795	21.7709	21.8913	21.6887	20.6138	22.6182	22.119	21.7538
IGHG3	19.4233	19.8659	20.4437	19.6388	17.8137	19.2445	18.6407	18.7608	18.2602	19.5599	19.2427	19.4793	19.3524	17.8998	19.8352	17.7322	18.5541	18.9991	19.8757	19.7495	19.7843	18.9393	18.9702	17.4318	17.9049	18.5793	20.3183	19.6449	17.88	19.3071	20.2189	18.4303	18.6025	18.7417	19.5802	18.6393	20.7696	18.8528	20.3113	19.5449	20.1378	19.7003	19.9409	19.8981	19.4943	20.3157	20.1136	20.0657	19.3928
IGHV1-18	116.679	83.4027	117.975	127.362	162.027	97.6791	37.2498	137.907	117.244	101.061	118.561	117.477	149.81	55.6687	115.653	103.303	131.182	161.581	149.729	167.499	119.256	96.2433	134.519	117.135	133.236	99.1295	117.66	101.038	71.0167	126.926	149.986	41.918	84.065	86.3965	134.595	118.451	120.701	129.376	87.9244	93.8025	145.778	131.993	113.622	159.762	142.512	86.8705	131.78	167.676	72.6241
IGHV1-2	59.2168	27.7459	31.1829	65.9533	80.6564	32.2168	57.9314	48.5587	76.4464	78.3156	48.4667	62.5713	49.2985	31.1748	81.8431	65.362	49.4033	34.1603	63.7728	74.8143	31.2385	42.2739	61.9235	15.7101	55.8856	15.9703	97.0959	16.3366	43.0869	45.2916	78.1469	14.6792	78.0345	79.8547	32.3418	47.8704	76.2363	32.4266	33.2702	15.9388	47.4584	45.7485	45.9678	62.7124	47.8715	49.9761	31.4713	75.5509	31.6214
IGHV1-24	29.8515	29.9204	16.0142	13.8192	28.1718	13.5028	15.4761	13.4591	34.0793	15.5188	13.7963	33.5388	49.3805	16.5952	14.5255	14.5405	29.1216	14.8815	29.1669	30.3505	28.5862	15.3334	29.3964	29.66	28.7494	14.9164	30.4613	27.007	23.8882	15.5673	14.4345	13.7169	28.8539	14.3335	31.6776	15.0559	45.22	28.0221	13.902	14.7746	15.9369	42.391	30.5661	16.0551	29.1736	13.3821	30.3409	29.2737	15.266
IGHV1-3	9.82379	14.3194	15.0793	12.1382	12.4227	11.6579	12.6425	11.802	12.1882	13.4651	11.9548	11.9902	12.0999	12.7059	27.8472	12.9077	12.6439	11.7465	11.2977	28.1718	14.3832	12.5763	13.4715	11.9963	12.5138	13.0754	13.7076	12.2675	14.4463	13.7346	12.8932	11.9169	11.6334	26.3935	15.8211	14.3731	13.5458	16.149	11.3867	12.1856	11.6021	14.4512	12.9997	30.965	12.1471	12.1062	13.1007	29.8315	25.1458
IGHV1-69	44.6725	42.407	29.9566	45.3811	44.2924	28.4651	30.1003	28.1145	31.9471	57.0655	44.1023	41.2093	33.1677	13.0119	43.237	42.5438	30.5724	14.3113	60.1968	74.2811	43.3545	13.051	44.4375	43.2011	72.2538	44.6907	58.6268	56.5042	53.2898	70.9013	44.1402	25.8752	28.9448	44.4413	74.4414	54.2365	44.3405	28.5161	57.351	43.7173	52.9237	59.9693	42.2219	42.8796	81.6856	71.6584	70.8349	103.413	42.2239
IGHV1-69-2	13.6406	22.552	12.0374	36.2215	22.3403	11.3686	12.0724	24.5615	35.5583	20.2636	12.2329	11.8626	12.2451	6.51955	27.3092	12.643	26.094	25.154	36.3808	25.5114	24.202	21.8208	26.2537	38.044	8.78494	26.2639	11.8726	12.261	21.4766	36.5352	39.8859	11.6581	21.7616	17.4012	26.3285	27.4784	39.6007	20.5616	25.475	27.2342	10.142	40.6453	57.7491	43.9815	34.4353	42.4956	55.6139	52.6125	17.8762
IGHV1-69D	96.832	78.1302	147.76	153.204	222.289	94.9728	139.749	119.371	181.609	139.945	158.338	131.928	150.454	45.8607	145.215	186.358	172.473	176.483	146.723	228.49	193.387	141.402	140.664	98.8224	149.467	109.735	115.666	155.928	106.982	145.596	179.204	54.447	116.464	95.939	106.809	153.604	143.206	61.4678	83.5474	145.457	99.8287	182.174	173.377	141.588	200.374	143.522	201.695	229.301	143.91
IGHV1-8	16.0488	16.0488	13.8382	16.0488	16.0488	16.0488	16.0488	14.6989	16.0488	12.6919	16.0488	16.0488	16.1343	13.6313	27.867	10.9404	26.8548	14.4829	16.0488	14.2296	14.4613	16.0488	15.8447	16.0488	12.5259	12.2307	29.4378	16.0488	16.0488	16.0488	26.9586	16.0488	15.6842	15.2515	16.0488	27.45	16.0488	16.0488	16.0488	16.0488	16.0488	12.1308	16.0488	15.3891	10.9785	11.84	15.1839	16.0488	13.8886
IGHV3-11	147.345	177.328	142.324	163.252	151.156	146.695	129.417	130.079	141.499	126.403	150.435	132.866	149.602	96.0074	156.2	132.149	144.459	129.965	149.301	196.504	149.275	127.977	137.313	134.801	157.967	150.083	147.724	183.834	137.792	163.995	179.575	156.675	131.505	157.073	156.179	138.038	164.01	148.634	150.676	134.286	152.082	169.09	128.175	162.784	149.8	142.811	169.362	170.835	142.267
IGHV3-13	31.9947	30.7931	15.7029	30.5976	29.0834	29.4563	14.9869	29.687	31.0941	32.0209	32.061	28.8978	30.7121	28.4761	29.4458	34.1449	30.5597	30.9495	30.9537	36.1282	29.4261	28.4247	29.3758	30.5565	28.8597	28.8263	29.306	27.5587	29.3262	29.7118	32.5852	29.2057	30.5038	28.0261	31.6447	35.143	29.9761	29.1618	30.8848	32.3813	32.2061	32.0584	29.2046	33.7338	32.8674	31.3617	30.9322	34.5471	30.3962
IGHV3-15	111.966	132.573	129.038	121.648	138.946	105.469	106.923	125.883	126.331	114.389	110.227	101.763	110.267	93.8534	121.079	127.081	107.205	120.305	132.92	142.875	126.641	94.6873	112.538	129.45	119.581	131.485	131.166	127.985	105.07	124.892	136.297	89.7419	121.622	106.467	146.274	141.917	149.441	99.4577	118.985	100.148	127.027	136.194	121.389	126.808	124.879	138.995	139.878	152.047	126.748
IGHV3-20	27.658	29.3285	26.4736	29.2102	28.0908	23.9487	24.2078	26.4125	29.2995	28.9948	26.1652	12.1012	13.6211	15.1938	28.9837	27.8664	28.4016	26.896	28.4338	52.9977	28.6115	27.2298	28.8486	43.1927	23.3025	38.5364	26.9829	44.4757	25.7539	27.0834	43.4354	25.6614	25.2161	25.7413	30.268	28.9279	43.1955	13.8345	30.9999	42.3336	28.8493	30.9234	38.2964	26.636	28.3946	39.1142	40.2974	30.5786	26.7376
IGHV3-21	72.2684	70.14	75.9361	83.0791	68.9805	62.3637	66.852	71.5954	59.1938	79.3107	64.0588	55.5699	52.4234	66.7103	76.8697	66.8175	75.4267	77.0711	66.1062	95.2772	66.4884	62.2944	68.8503	95.7428	51.9766	95.6403	78.218	77.5916	64.1454	76.934	98.1631	72.774	78.7947	68.1941	96.4789	65.6111	103.226	53.3705	84.1017	78.7195	97.7779	104.809	83.0663	93.9079	59.2657	62.7939	76.4688	72.655	69.7434
IGHV3-23	323.188	331.859	315.257	308.712	290.288	267.362	254.809	294.488	339.536	280.372	315.557	286.268	312.169	206.706	334.813	354.032	282.267	347.065	329.133	389.005	312.219	305.531	325.457	352.636	320.725	315.792	320.256	342.612	259.525	331.069	335.751	237.964	277.003	331.369	311.168	340.832	306.181	278.287	326.716	327.328	346.838	394.262	305.927	339.307	350.575	309.195	300.675	372.514	293.803
IGHV3-30	90.8045	73.211	77.6944	71.7875	70.556	69.0995	79.6199	78.156	72.3341	75.5254	75.9051	74.2101	38.7811	38.5113	73.242	74	65.7747	78.1016	89.7175	78.4427	79.8686	55.6422	77.6545	91.7215	70.3296	87.4361	89.9228	88.9877	72.5407	90.1535	91.2344	71.0322	74.4499	89.4872	87.9104	72.3053	76.7566	86.3876	91.274	85.2656	84.7816	90.504	76.2427	77.52	76.9644	74.2154	80.6735	83.6888	69.6751
IGHV3-30-3	42.9729	58.1216	55.9073	52.7251	72.0998	66.6376	68.0006	76.5012	66.7336	84.9546	57.1385	53.767	25.5984	22.1333	53.7286	81.0185	69.0124	72.873	70.9381	74.3479	60.7817	49.9729	69.6882	72.1346	45.1223	72.6684	55.1886	85.1381	54.2534	55.9175	87.4332	55.4571	55.3063	66.6543	31.4973	69.086	71.1121	39.9925	58.7914	83.2114	68.4971	82.5871	43.5682	75.7152	82.5393	28.3896	86.83	92.3392	55.445
IGHV3-30-5	95.039	79.3494	95.8919	93.8509	98.0221	73.3601	65.5691	90.4925	90.5129	97.3193	91.1335	77.4726	76.929	72.0585	73.5765	94.5551	41.0653	78.6435	95.9849	95.3789	99.3228	39.2751	73.7395	82.2695	93.8936	78.5269	63.3782	78.365	73.9846	76.9565	95.6127	59.3191	75.6095	61.7789	97.2835	92.1005	80.5166	98.3699	74.6247	62.8953	94.532	76.5131	80.3822	81.0683	97.6986	78.5118	89.7153	102.809	89.407
IGHV3-33	116.293	117.109	96.704	128.467	123.765	92.7161	109.497	91.4224	113.1	169.135	130.065	115.045	95.4751	64.5797	113.831	148.823	98.6874	146.115	109.381	153.947	136.091	134.977	97.9868	111.995	67.6016	109.664	147.441	147.898	77.5452	153.377	165.302	106.188	91.9419	79.5356	147.083	91.0471	150.222	140.462	142.539	183.007	118.364	148.921	95.8264	163.523	141.679	88.279	112.117	182.801	164.784
IGHV3-43	14.6505	14.0334	12.6198	12.7456	13.2442	11.7268	11.8452	11.7647	12.639	13.0155	11.9394	11.8916	12.0365	9.65322	12.9814	13.2583	12.3339	13.3487	13.1215	13.8766	12.9861	12.9315	12.4131	13.3352	13.229	13.9735	12.6713	12.5944	13.653	13.9914	14.1862	9.6366	12.764	12.945	14.6284	13.4725	14.9878	12.2719	13.3139	13.0746	14.9314	14.6289	13.9352	13.7813	13.2417	14.134	13.6738	14.9555	12.932
IGHV3-43D	65.5375	51.545	65.7919	62.3927	65.3161	57.5958	65.8019	62.6178	62.2473	63.8404	66.1646	59.5594	65.8959	57.1919	63.9734	65.9566	64.5935	69.1281	65.4842	71.3746	66.4581	62.2853	65.2571	68.5081	63.279	65.7439	66.5134	50.6003	45.9797	66.4292	72.2578	35.0626	64.0341	66.8595	53.0159	67.3624	69.7891	52.0767	70.4595	65.7551	68.7781	71.1488	66.1492	70.488	68.6954	64.9281	55.3009	54.3996	66.5369
IGHV3-48	231.303	235.884	231.902	210.353	222.02	204.82	209.143	221.629	232.117	239.398	209.836	176.397	249.876	159.514	230.007	229.227	242.853	247.895	219.981	281.826	264.527	212.821	236.32	251.114	238.752	232.233	258.526	231.567	210.457	235.661	265.493	171.966	220.545	210.378	224.958	221.998	232.384	226.221	231.713	223.33	230.432	282.99	230.46	244.468	245.821	214.837	260.319	280.224	217.829
IGHV3-49	59.8747	54.3079	22.1725	43.1833	58.5547	23.7305	15.938	42.9102	52.3947	56.1698	45.5813	26.407	27.3086	15.4712	57.22	56.0136	30.3824	38.9518	11.3703	76.3659	54.1067	12.9757	46.0501	12.6841	42.9845	30.1014	51.7946	42.2528	35.864	25.8821	72.479	37.5598	11.8324	42.6343	24.283	11.7113	60.0567	25.7081	16.1605	28.1356	24.3134	43.1253	12.9655	60.565	71.6875	25.2881	45.9326	81.6694	59.5824
IGHV3-53	83.991	86.1556	80.8515	87.2088	86.6134	66.7854	67.3881	66.2315	83.1119	83.0847	89.9835	80.243	86.1823	63.0042	67.6214	71.5833	63.2771	69.9696	89.6169	86.903	84.619	64.6239	70.6473	69.9467	67.5706	67.3872	67.1068	69.7869	68.3088	67.8629	88.8753	62.3982	65.2066	86.9515	69.2612	67.6367	71.0104	66.1814	83.8479	70.4834	88.2673	86.7566	67.1742	85.9979	87.5598	84.7822	86.0303	87.5393	67.757
IGHV3-64	15.6014	15.2041	14.4908	16.1889	15.451	16.0643	15.1673	16.1321	15.6995	15.5288	14.7763	15.7493	15.4346	15.3224	14.5742	14.9199	14.5001	14.5058	16.9622	15.7574	16.7405	14.07	13.839	15.7574	15.4017	17.3742	16.9767	18.351	14.1386	16.7679	16.125	14.1182	16.7855	14.0816	18.4088	17.6758	15.2966	16.4806	16.8495	15.5204	16.7411	17.2854	15.5944	15.9007	15.6916	16.4844	14.9247	18.141	16.5544
IGHV3-66	18.9922	18.4036	17.9764	18.1786	17.5912	16.9455	16.9788	16.9	17.8237	18.0627	18.7585	16.9106	17.7785	16.0604	15.0022	18.3781	17.1995	18.1017	19.1388	18.9358	18.0177	17.449	17.9894	18.123	16.9316	17.3163	18.5719	18.0573	16.6657	17.4965	18.9371	16.4331	17.0657	17.8422	18.0746	18.2154	17.8094	17.2445	16.2989	18.5017	18.9363	16.3441	16.0219	18.9203	18.764	18.2572	18.2606	20.1893	17.4247
IGHV3-7	258.823	296.678	227.421	283.435	253.495	252.59	213.224	254.258	273.352	240.657	245.409	219.703	252.648	103.711	295.593	270.635	260.691	311.086	266.9	356.017	269.85	233.771	263.322	285.21	266.717	274.001	278.887	259.975	246.747	257.174	288.393	180.942	236.312	239.583	322.572	280.899	286.487	257.822	266.265	290.836	264.895	363.962	271.555	321.756	256.128	262.921	293.252	363.936	250.153
IGHV3-72	24.7131	26.7782	25.2173	27.6651	23.6425	23.1095	24.8913	25.7982	43.7666	25.6521	23.0454	22.8426	38.0847	22.2147	26.5589	25.9993	24.2909	25.3564	25.98	25.5814	25.8658	24.9022	26.1897	24.7602	25.7577	26.7294	25.7698	26.5005	22.7686	23.9703	24.7615	25.4826	25.3698	24.3417	25.998	23.8337	37.8321	26.679	28.4238	25.8069	26.6766	25.6487	24.4919	24.144	25.9782	26.6444	25.7706	42.7535	23.7691
IGHV3-73	30.1368	29.8262	28.1263	29.5863	29.0311	14.2032	26.1938	14.8635	28.9672	29.1857	27.8187	14.6402	28.0198	13.5113	29.0104	28.7952	27.733	15.2501	29.5559	31.1483	29.2409	14.418	29.7696	29.3912	29.1692	29.2779	30.1943	29.4484	28.5823	30.1845	29.4839	14.016	28.7693	29.2634	31.5527	29.567	29.5288	28.4666	29.8831	30.6115	29.3272	31.6416	28.4833	27.9755	28.842	27.3797	30.384	32.394	28.1699
IGHV3-74	65.9439	90.5939	49.021	65.1115	59.9681	35.5447	49.8353	64.1957	48.7136	64.6647	70.0163	22.8958	79.663	10.5252	78.1124	42.9482	55.3555	54.6858	56.0258	95.5639	64.2535	58.1848	51.4796	92.7722	55.4751	63.0667	89.5893	53.3659	25.9221	79.9408	66.7087	23.464	51.6868	59.9391	94.4576	53.5257	93.3532	65.3853	77.1815	79.6068	67.1808	95.6606	51.5713	81.0773	77.1095	54.6199	70.4172	114.231	54.852
IGHV3-9	113.248	91.6354	90.6219	109.323	94.6539	80.0503	65.35	68.3623	93.4484	105.98	101.496	49.7546	81.072	26.4444	107.42	96.0838	79.4445	87.715	46.2734	130.631	91.7542	56.7341	108.81	38.8685	80.1637	68.1127	100.979	66.0196	66.4451	103.217	118.09	79.8679	54.4918	52.9296	78.2475	69.2304	79.6863	77.5982	52.8788	80.2579	37.354	90.8925	78.2802	92.3074	96.6759	50.4811	103.231	126.738	92.5817
IGHV4-31	13.4163	14.2707	13.9699	14.4621	14.9666	12.9015	11.9561	13.5672	13.553	13.7467	13.3128	13.4678	13.6275	13.3477	13.9206	11.9551	13.6702	13.5231	13.6806	14.4447	12.4277	13.4838	14.5888	14.0414	14.1574	14.0669	14.0326	13.2539	12.8597	13.0111	14.3912	12.6614	13.4308	14.0039	13.9846	13.4749	14.2053	13.4576	14.3004	14.2772	11.3991	15.0783	13.5374	12.9911	12.9715	14.1465	13.5382	14.4811	13.4752
IGHV4-34	12.2508	12.5761	29.3658	39.5045	40.2497	19.4076	26.1449	13.1667	27.4774	14.3769	12.8842	13.4346	13.5979	11.9211	26.8435	53.779	39.6522	42.4124	24.9349	40.9303	32.1773	41.2097	27.264	12.6554	23.2892	13.5993	41.5804	25.553	11.7728	13.1616	28.4228	12.9979	22.8586	24.7686	38.1217	28.0975	41.2321	20.56	13.5314	37.9663	26.9426	53.7211	40.3605	13.8939	26.4794	37.9057	24.6968	40.2224	13.1181
IGHV4-38-2	29.1346	29.8381	15.3729	29.217	28.8412	15.3823	15.5197	14.2647	15.6837	28.4302	31.2652	15.1962	15.5077	16.2349	28.2906	28.4898	27.7009	27.7725	27.1586	28.5879	28.7102	14.8059	28.7019	29.0973	28.5046	29.43	29.7905	27.848	14.3516	26.5196	29.8545	27.1587	28.6286	27.6422	30.018	28.6998	30.6792	27.9094	30.4401	30.1764	30.3236	30.5231	39.0639	15.7163	26.6083	26.6521	26.8365	28.4706	14.7119
IGHV4-39	46.3616	45.6828	57.6697	49.239	69.532	25.2105	44.2804	46.63	45.2957	57.6999	48.4658	27.625	55.0654	27.1173	68.6019	62.2595	40.4093	44.8668	46.8768	86.0597	59.135	52.3076	63.5062	55.7637	71.7551	75.8299	72.7734	46.3122	56.9492	48.2057	60.822	47.9449	46.9507	45.0396	28.409	74.5239	65.2916	46.8115	46.4546	46.9278	85.6616	71.2382	49.1309	45.6373	39.0715	45.2272	56.5842	84.8078	43.5813
IGHV4-59	95.1806	93.3445	77.0721	76.2329	79.3921	47.1217	82.9267	60.6183	87.1112	89.2422	101.369	59.2952	72.1992	34.9793	75.4039	90.7775	90.898	111.513	76.8918	105.739	94.6608	64.2421	87.5515	77.6265	89.4488	104.324	101.119	61.5715	87.4599	88.5228	95.6505	85.7605	89.0814	73.7886	108.377	89.5202	121.921	63.1999	93.7631	93.0195	120.41	109.203	99.8479	96.9237	74.8022	75.8625	92.6422	151.061	61.5132
IGHV5-10-1	28.6976	29.1776	29.8268	29.4034	29.9302	26.8749	28.9073	23.017	28.6151	29.0818	28.6795	27.3994	31.883	12.2395	29.4277	29.0685	29.8545	29.7197	32.0104	31.5344	30.397	28.4615	28.8921	30.3971	27.7862	30.3666	29.9483	27.7932	28.1392	28.739	31.9058	27.9645	27.6665	27.6694	30.6305	29.4002	30.7929	26.2723	31.7146	28.628	29.0438	31.0548	28.1585	28.0344	27.7637	28.4935	30.5477	29.7756	28.0872
IGHV5-51	85.2213	143.358	47.36	87.2307	121.523	31.6064	49.6224	60.248	71.9961	74.8022	47.7369	60.2391	44.1512	30.2517	147.231	60.8485	116.611	109.341	89.5356	162.655	49.5898	58.3722	92.4562	145.325	110.685	131.863	113.638	112.334	75.3003	116.493	150.829	46.2059	60.3816	97.4119	148.264	90.9054	123.684	81.2387	150.144	129.554	132.437	159.337	102.711	81.868	66.6372	104.814	118.436	133.154	49.3176
IGHV6-1	18.1679	17.9992	18.3195	17.7977	31.8758	16.7987	18.1976	16.5378	17.0538	17.7223	17.2933	16.5835	15.9369	15.679	17.393	17.4646	16.8944	17.1245	18.4872	18.2528	18.1639	16.8959	18.4289	17.8927	16.1482	18.6492	17.4842	17.7992	16.9166	17.7668	18.5959	16.9882	19.0582	17.5666	19.7404	17.0494	18.9561	17.4232	18.8451	18.3821	18.6823	18.5967	18.0488	17.7603	17.2584	17.4585	17.7413	17.7996	17.3594
IGHV7-4-1	16.3471	13.0454	12.8309	16.3926	15.193	13.6862	14.8405	13.3053	13.3353	13.7337	15.2338	12.3263	12.9992	13.9126	16.678	14.536	13.2997	15.9337	10.9065	16.5836	12.8946	12.9121	17.1119	13.3376	13.0953	12.6	15.7374	15.5238	12.9615	14.4325	15.8454	16.2519	14.2223	16.1938	15.736	15.3316	14.976	13.7771	12.4728	14.2106	15.7216	15.8734	15.4239	16.5482	15.8061	13.0697	13.269	18.3502	13.0749
IGKV1-12	27.2432	13.9319	32.9456	28.7829	46.1956	43.1345	29.92	46.2418	44.4389	30.734	13.3169	29.6568	29.1274	14.1321	47.3888	31.8764	45.3402	47.7811	42.8864	51.5858	44.5784	44.3312	30.2556	44.1378	30.6571	29.5312	41.2779	42.2683	44.5207	45.0763	44.5508	26.4288	28.5062	29.402	45.7304	30.5976	29.6612	25.9316	44.3205	16.0132	28.4367	45.5749	31.407	28.8534	41.5597	15.2975	30.5083	45.5062	15.9955
IGKV1-13	40.8091	45.7695	50.587	43.5061	49.1382	67.2859	50.4572	57.9367	51.3468	51.6459	64.0772	48.8093	65.2507	46.2388	67.1616	63.7913	62.7883	43.4854	48.9247	54.7787	52.0433	64.208	51.9236	62.3549	50.0655	50.2127	50.4952	47.3601	49.5402	47.2273	52.0376	44.4993	49.0293	46.9996	45.6956	47.1258	53.4997	45.8913	48.2613	51.4625	47.6405	49.116	53.5249	44.7253	49.9031	48.1906	50.9216	59.2214	47.8984
IGKV1-16	51.8421	50.6758	70.7742	76.6719	67.3396	-43.1698	65.1667	37.2362	70.2553	57.4664	73.622	80.8227	25.6789	48.893	70.6473	75.5936	68.8786	86.3303	49.9577	87.7361	77.8201	78.9323	40.3642	67.1655	65.3032	57.5633	56.9915	59.6318	27.2408	66.8282	73.2365	62.8744	53.3401	57.566	44.0672	42.791	43.9091	34.2273	57.6459	56.5334	73.7845	66.0197	49.897	60.0336	25.0635	56.1734	37.4679	56.3207	51.6099
IGKV1-17	57.3148	52.1512	73.3987	96.3034	99.9917	67.4311	97.952	84.907	84.2774	72.1199	70.9869	53.5438	81.2065	56.0098	100.444	87.7171	83.2552	107.618	65.7015	117.623	94.1922	68.1478	102.232	66.3336	82.4303	99.3387	40.4048	109.174	82.8324	70.3596	101.701	39.3196	84.7369	70.4858	100.321	82.8363	99.9579	50.5348	84.7257	87.9056	58.4229	94.7739	86.6096	100.794	77.1508	72.1075	101.167	109.655	54.142
IGKV1-27	56.08	66.9999	66.267	78.8351	81.798	75.0791	76.546	65.3553	55.5102	79.272	53.6324	64.6441	84.1294	58.6085	81.1869	79.392	83.0887	77.4175	55.3107	82.7462	81.9115	81.9702	98.3674	85.7087	77.5357	78.6967	55.2452	60.6513	56.7226	61.1519	84.9921	41.7218	68.0655	45.2408	63.3753	63.0251	77.77	39.0469	46.5543	67.0084	61.914	82.0925	78.9077	49.2358	65.0186	64.7666	76.4461	57.1098	66.2468
IGKV1-33	67.0576	43.8837	56.7169	46.3785	67.1145	60.5799	40.5945	65.9477	53.257	39.2707	53.9612	66.7295	41.7621	39.8794	45.799	58.2078	58.8395	75.1062	60.4317	57.348	42.7955	56.2034	76.9048	43.4717	60.8598	60.1021	60.3383	61.7037	42.0035	66.5217	74.3717	29.9832	60.0001	45.9944	74.2578	54.5201	63.6555	43.6974	60.5754	63.3711	43.3611	70.7121	70.0695	38.1804	40.3372	48.5805	72.0062	66.4811	63.9467
IGKV1-39	141.035	144.122	200.602	163.289	201.789	182.077	170.758	195.949	177.933	183.329	191.336	168.919	169.335	157.675	212.43	184.8	188.159	222.526	128.005	222.704	181.169	199.207	187.753	140.309	183.664	184.272	144.702	164.915	179.621	171.834	189.548	143.22	160.243	149.784	179.33	192.726	201.985	119.766	162.979	175.233	151.505	168.039	189.257	177.301	159.6	192.754	217.617	166.683	194.156
IGKV1-6	43.8954	51.0293	66.5596	54.2039	53.2031	43.9502	38.6324	54.7648	55.896	44.9498	46.9104	43.1631	63.3968	40.2235	52.1063	42.8822	54.0518	57.6417	51.4566	84.6249	53.0504	55.403	43.6642	44.8997	55.4476	53.91	44.9797	55.1533	52.4273	43.947	55.0813	29.606	55.8338	59.3645	33.1034	56.494	55.6977	41.4167	70.1206	56.2019	57.9263	55.8341	55.5362	57.9184	40.2113	52.0242	54.1084	57.1597	52.3586
IGKV1-9	58.0666	87.2842	82.1634	88.0183	103.937	72.5704	73.3921	70.8001	64.3972	64.8108	57.2664	63.477	86.9106	46.1323	74.4534	64.0195	66.3549	89.4258	64.8345	102.003	85.6016	85.8846	87.1198	87.4923	63.7078	72.427	87.4723	69.9677	72.4606	79.023	83.1884	65.5081	85.9559	71.8043	86.2648	78.2498	100.219	70.0399	64.4841	86.0842	71.2993	83.3589	70.2388	43.8154	55.7066	68.3905	65.1381	64.555	48.6747
IGKV1D-12	28.5798	30.8808	29.1012	31.4112	30.926	31.2964	30.6468	28.4304	13.9921	32.4308	15.0774	30.6971	33.5536	29.5672	31.2422	13.7294	32.6756	30.5463	31.3696	32.8769	29.9554	30.0763	15.0573	30.9912	30.6849	32.6291	28.6204	31.0664	31.0106	29.973	30.196	16.0396	28.87	29.9493	30.4533	28.7741	31.3593	30.3643	31.0854	32.8651	29.575	31.5405	30.6325	26.1729	13.9225	14.3633	30.8761	12.3938	28.2214
IGKV1D-13	13.0639	13.5491	31.5051	14.5096	29.8001	28.9772	28.7364	29.5257	28.4393	28.3566	28.3909	28.5901	26.4117	29.2629	31.0987	11.9784	13.8848	29.3024	26.3692	28.8754	29.8677	28.0302	28.6733	12.7439	29.3254	27.1094	27.0802	28.199	26.5246	13.5884	28.1377	22.2205	26.2034	13.6212	12.9516	25.2936	28.4493	12.3621	13.4706	16.9785	13.3683	30.2028	29.8134	29.7895	27.1951	27.392	27.4975	13.9294	31.2989
IGKV1D-17	55.3005	39.6846	58.9977	61.2393	58.9101	52.7724	60.3886	56.808	55.1363	59.416	55.9799	54.8214	56.9576	56.2905	59.0973	57.1899	56.4484	60.2985	51.9587	59.8527	54.3894	56.5271	57.0837	55.2271	42.5686	57.1407	56.5509	56.9129	41.3647	58.0067	59.7627	38.3844	55.0338	45.7779	58.3087	44.5018	60.3636	55.1531	59.4005	45.4437	54.1526	59.6336	56.6011	27.9553	38.9855	41.6392	45.3231	42.4151	26.0786
IGKV1D-33	77.3656	66.2682	72.9046	80.7152	71.1821	70.3186	66.2362	79.7098	76.2933	66.2363	64.5096	80.7614	52.5251	37.7638	83.9848	53.8707	85.148	87.6534	80.6575	91.4724	84.303	71.7063	70.4925	44.5055	70.2008	81.1147	68.0401	44.0354	68.0881	83.4389	83.777	73.7029	66.4389	78.108	78.392	68.9286	84.5226	52.4707	80.4337	85.2701	69.5339	91.0836	84.1428	67.0383	64.5033	82.4935	80.6105	87.4197	78.2584
IGKV1D-39	96.9239	116.728	133.653	104.538	147.985	119.336	129.025	121.51	114.67	114.846	117.102	115.853	114.426	102.769	119.039	132.19	131.926	141.567	86.3458	136.2	119.759	115.753	121.48	103.549	121.406	136.179	114.143	104.307	121.454	115.395	140.431	102.568	104.686	101.111	108.992	130.953	135.999	85.7961	123.11	120.122	108.099	135.176	131.558	125.022	76.061	112.358	116.743	63.7294	113.166
IGKV2-28	42.4821	59.6182	64.0071	88.0162	68.6077	58.6562	63.6296	60.1281	72.2932	59.138	41.6372	42.6158	59.024	55.3057	71.0414	72.7426	73.8834	86.2197	87.9074	90.6984	76.5649	70.8864	72.2531	73.1009	73.318	60.6961	60.6976	60.7108	56.7707	75.1518	88.7835	61.495	58.7808	57.463	70.9064	58.8813	71.7946	84.7835	59.5304	58.6062	59.3807	86.2619	73.0576	57.4441	44.0918	56.6586	72.3571	55.9064	58.881
IGKV2-29	52.9903	90.4961	68.4013	56.112	54.7402	69.4017	78.4733	64.3378	94.2982	95.7935	53.7873	66.1735	54.8461	51.2058	69.2881	93.8009	70.0224	79.0899	75.1699	85.1031	84.1691	38.0123	54.7876	82.3172	78.8303	96.5349	94.5058	91.401	77.0199	92.552	94.5426	35.0946	68.0731	89.9582	89.879	78.0587	37.5141	79.3446	66.5908	49.1472	66.4679	67.8652	77.3051	64.767	62.0956	59.9207	81.2918	75.8796	76.2991
IGKV2-30	47.0629	59.1183	63.1422	78.9513	42.2326	63.6156	75.2828	79.9543	62.0923	60.7082	58.0207	46.8164	56.943	42.4431	95.6054	64.0237	88.8079	58.7553	73.1774	87.3227	76.6317	66.574	75.982	57.818	69.8398	56.7579	54.9735	58.5883	41.2704	57.8343	90.7128	43.0331	53.4907	56.3693	89.9032	74.8856	59.1561	57.0781	75.7376	42.7635	57.1236	82.2577	84.268	54.5029	57.1136	41.2126	70.5169	50.1001	80.6255
IGKV2D-28	30.3871	42.1271	13.4325	42.0704	25.7811	12.4469	15.2776	14.0742	29.7085	25.4691	12.1772	11.422	12.8314	24.0584	13.5491	24.8419	24.2209	26.749	26.0867	39.3066	26.113	28.0794	29.7031	42.2087	27.8169	42.3022	44.8068	30.3162	28.7067	25.64	44.2311	12.4915	46.3042	44.5545	14.1803	43.0361	46.0767	28.9298	25.2086	30.3749	32.4321	42.6131	13.3771	29.3892	12.6918	14.0233	28.4418	28.5292	13.5805
IGKV2D-29	28.4012	14.8388	29.3395	27.7912	28.2591	13.9606	28.9735	29.9345	27.6864	13.8236	13.5672	26.6624	13.8894	13.111	15.352	26.3301	14.5766	27.4622	26.4792	28.4894	14.0071	27.5769	29.0039	27.363	27.8422	27.5763	25.5982	13.9864	13.7344	14.4878	28.7853	16.1358	14.3645	13.4933	14.9	25.6581	28.1977	26.9765	27.2723	27.8341	27.4281	28.4629	28.09	26.8038	13.4984	25.7233	27.5523	26.4474	28.1799
IGKV2D-40	13.2575	11.9687	11.5342	11.8239	13.1043	11.9984	11.7492	11.591	13.894	11.621	10.8928	12.0663	11.9031	11.4921	12.449	10.5815	13.0486	12.3763	11.6566	13.5757	12.3044	12.3589	11.3622	12.3777	11.5473	11.9536	13.4502	11.7926	10.9987	12.0752	12.4351	11.8562	13.1295	11.5537	12.4794	10.599	12.6843	12.4094	12.5637	11.8769	12.0876	11.876	11.1051	11.907	10.9807	10.5581	11.7035	10.7045	11.1941
IGKV3-11	308.087	305.527	373.605	359.634	357.909	372.131	335.54	371.712	378.286	382.488	368.601	273.961	365.741	290.915	370.866	355.706	396.601	394.341	353.925	420.941	316.681	373.24	370.055	374.117	313.577	375.479	224.386	353.467	309.522	348.909	372.349	259.746	340.156	318.661	364.639	339.019	316.299	261.491	359.551	283.042	315.978	366.78	365.801	360.242	337.864	369.378	363.868	347.407	329.815
IGKV3-15	418.641	471.546	598.729	538.844	616.498	581.455	556.16	557.016	583.276	550.268	514.415	496.798	627.047	475.278	535.384	472.325	646.225	595.744	513.322	710.335	556.673	548.354	580.445	560.467	513.328	549.551	482.794	482.056	562.857	535.116	680.16	408.133	598.336	485.45	606.341	466.764	561.178	393.886	493.637	491.039	468.483	602.077	599.509	516.288	460.513	532.566	543.577	569.155	485.743
IGKV3-20	879.413	912.141	990.66	1074.21	1045.65	1101.41	1045.61	943.595	1008.15	1058.74	921.929	886.845	1277.59	919.38	1042.05	956.962	1077.99	1139.41	1057.26	1260.52	1004.27	999.95	1107	953.024	1048.93	1128.31	1080.54	1021.41	988.695	912.835	1223.55	814.804	1042.03	1021.57	1069.52	956.434	1060.17	875.958	1002.66	938.852	969.867	1104.89	1002.13	967.376	788.825	1041.71	1094.99	1040.45	1014.73
IGKV3D-20	16.13	15.5127	15.496	15.7452	15.6849	15.1182	15.6551	15.332	15.7618	15.2879	15.4886	14.7307	15.1068	14.2736	15.3655	16.2914	15.572	14.4462	15.4176	16.2544	15.287	15.581	15.6195	16.2172	16.9784	15.8078	14.9986	15.3342	15.8428	15.4544	16.4802	14.6099	15.5865	15.7571	15.8612	15.9416	16.7156	15.1178	15.7684	15.3398	16.1959	16.5443	15.7098	16.0886	15.2187	16.2345	16.2049	16.9115	15.3673
IGKV4-1	226.777	166.167	211.705	221.351	230.768	200.585	252.378	252.016	227.116	238.39	186.434	166.844	210.691	162.061	206.918	193.87	207.88	223.878	201.528	285.373	236.15	287.986	244.791	205.467	235.163	207.247	180.875	164.468	222.15	201.209	286.011	131.233	249.817	219.894	279.773	216.132	242.953	165.258	234.894	244.87	222.422	227.287	266.037	203.669	181.703	247.583	249.399	253.352	194.877
IGKV6-21	11.3596	27.5365	41.1142	24.0572	25.6106	38.7137	38.1946	12.5349	26.1057	40.1986	11.337	25.6223	27.107	26.8747	27.1497	27.0945	26.9282	46.6057	15.1104	43.7302	27.735	26.9657	13.6525	27.6515	26.6074	28.7933	38.4685	25.6597	27.9262	25.9671	46.3521	24.6459	28.2653	26.5845	41.2699	39.0014	13.7088	27.0989	26.2664	26.6195	24.6462	28.4178	28.9431	12.0671	25.8692	13.7	40.2052	28.1611	12.3191
IGLV1-36	14.7058	12.955	12.3759	12.5133	12.6936	12.0074	12.3018	12.3244	12.955	11.1937	12.8624	11.9673	12.7526	12.8928	13.5752	13.3715	14.3874	12.3433	12.0964	12.9418	12.168	13.7586	13.3719	12.2154	12.955	12.837	15.0395	12.955	12.955	12.7433	14.7327	12.955	12.955	12.955	12.955	11.6536	12.955	12.955	14.7963	12.955	12.0057	13.2013	13.8346	14.2164	11.962	13.1664	13.8156	13.5366	11.4621
IGLV1-40	267.059	238.896	149.738	234.454	253.891	167.777	188.176	183.139	243.483	221.007	132.454	155.066	162.37	147.412	272.819	255.872	293.265	284.532	231.873	328.765	205.568	299.988	208.983	167.873	192.446	222.106	149.287	235.612	215.417	190.561	324.035	102.131	192.976	177.302	206.523	154.091	293.848	203.329	203.83	179.696	233.908	274.506	251.873	222.54	167.581	183.847	238.662	244.162	215.678
IGLV1-44	269.317	242.927	336.842	350.435	327.838	254.375	302.132	312.038	304.287	274.528	245.996	221.269	182.575	256.069	342.327	299.088	311.018	282.521	266.415	336.055	276.219	316.406	377.477	284.468	325.871	299.815	235.337	285.973	267.558	300.493	318.985	144.237	250.982	261.436	305.812	264.292	294.496	232.389	250.092	302.351	329.125	348.208	322.75	217.828	219.197	287.634	338.574	283.671	239.631
IGLV1-47	117.544	72.2726	128.948	116.636	155.585	139.498	120.641	122.905	120.422	112.21	129.92	129.893	125.946	128.265	166.27	96.1358	182.245	153.618	149.301	169.043	142.56	161.032	153.295	146.695	102.689	125.409	145.833	135.75	141.36	135.174	138.749	64.7886	119.377	84.5614	133.827	144.263	159.863	82.2228	150.853	140.432	116.808	162.734	158.127	108.511	101.544	134.887	157.384	144.464	143.708
IGLV1-51	165.336	165.668	175.402	229.716	224.537	183.076	215.659	219.967	199.637	191.854	153.781	140.085	132.121	155.714	247.245	216.976	237.865	250.818	189.025	232.525	219.689	216.246	196.006	185.235	156.908	190.612	180.517	152.594	139.825	154.032	174.273	81.0811	148.247	125.233	196.378	147.971	178.519	156.132	100.236	166.693	208.073	209.402	182.027	217.803	185.251	231.593	193.72	225.617	119.07
IGLV2-11	28.6676	27.1409	54.4804	56.8292	29.3106	30.1693	38.6624	39.9236	56.2632	29.3979	27.502	25.7433	28.4468	26.7705	57.8511	56.5784	38.6364	53.8443	39.5952	54.7009	39.9379	55.2637	53.9738	37.6885	16.481	42.2114	30.7643	28.4383	25.3197	28.2856	57.7175	25.4537	15.8487	15.3588	68.2472	39.5835	27.7612	42.096	17.1634	51.8614	38.6978	29.6959	43.557	40.5558	27.8241	39.9109	56.0626	42.2243	25.8681
IGLV2-14	90.4391	55.5033	124.313	112.148	113.905	50.9946	106.55	104.56	101.424	110.727	64.7602	36.4256	39.6681	45.4589	162.531	127.417	131.919	108.321	92.4809	142.654	76.4747	127.97	140.188	88.4785	64.151	97.4186	63.7617	72.6366	83.9758	74.4076	148.186	24.6387	85.318	84.0085	89.0076	92.9558	133.047	52.1214	89.8598	67.0109	91.8884	108.221	93.0854	79.2515	59.9845	132.555	126.472	88.0405	101.186
IGLV2-23	11.7502	10.0735	10.0715	12.0612	11.8494	10.5164	10.1652	9.79227	10.0997	13.6697	9.65568	9.92573	9.51012	9.62124	11.3065	12.4369	13.2254	27.3636	10.233	12.5614	10.1832	14.6539	11.1269	11.7704	9.70587	9.85061	9.35916	9.70406	10.4625	11.2206	12.187	11.2289	10.0267	9.15992	10.076	9.70621	11.5836	9.5695	10.1343	10.5754	10.2172	10.4446	10.5666	10.4621	9.05549	9.64749	11.9081	10.5852	9.78604
IGLV3-1	53.7429	52.2589	53.7561	54.2504	58.7448	57.9618	57.3269	66.351	65.9284	56.6078	42.5275	56.7435	49.6508	46.9865	42.5286	55.3402	56.7062	72.5855	54.5383	84.2061	65.8352	37.3679	56.624	40.7641	57.0075	55.4042	57.2278	39.9845	40.5273	40.3458	44.4792	25.6084	52.5181	44.6208	42.6634	39.2894	43.2959	56.649	87.2814	44.8941	29.4826	52.1345	43.0663	39.7367	39.8302	44.1778	57.4165	57.72	37.8077
IGLV3-10	12.1141	11.3536	26.9923	11.2062	25.3023	14.3326	10.2829	13.7821	25.9214	14.123	9.61898	13.1402	16.967	14.9654	24.5709	12.3117	25.2179	26.4458	15.8347	40.4196	20.0335	26.7355	11.9379	14.8523	22.5549	12.2445	12.2011	14.607	21.5704	16.9828	27.8118	6.99252	14.0857	14.3085	14.7316	11.1857	10.9268	7.54791	14.0771	12.2796	14.1261	17.9122	9.86044	21.2301	14.28	19.2412	14.9311	11.5959	16.5458
IGLV3-19	12.5639	18.9867	25.4527	13.5487	14.1723	13.4221	28.894	12.5044	12.2894	27.2069	18.9867	18.9867	14.8293	13.2461	37.4833	26.4391	23.8424	13.8698	24.6549	13.678	13.109	28.3178	14.417	12.765	13.3332	25.9895	13.7001	18.9867	13.4075	12.493	25.3197	11.7317	18.9867	18.9867	27.4465	13.1684	27.6139	18.9867	18.9867	18.9867	18.9867	37.4703	18.9867	25.9462	18.9867	24.3353	12.9324	12.5519	18.9867
IGLV3-21	325.115	346.184	213.162	289.975	288.67	298.03	255.437	323.532	244.64	307.232	308.22	223.097	311.283	295.127	349.424	318.202	367.458	395.485	333.522	314.44	267.778	318.705	341.976	329.001	324.91	314.656	321.943	264.174	326.646	336.564	345.405	208.853	307.611	305.46	324.787	253.19	277.758	308.279	352.12	336.052	339.689	329.059	266.41	272.074	272.489	327.171	333.727	291.919	261.87
IGLV3-25	149.101	109.072	160.918	160.545	166.827	172.146	135.673	157.093	153.304	107.815	121.069	159.936	115.092	111.056	190.881	150.637	171.269	183.51	158.987	205.311	144.082	145.025	175.668	180.442	149.794	183.285	152.048	148.917	154.584	123.644	147.672	142.953	152.823	98.9551	145.106	130.202	207.703	77.362	171.512	199.25	137.859	168.31	136.84	147.891	119.185	183.229	167.242	172.636	124.673
IGLV3-27	11.6858	13.745	12.2582	12.3546	11.5271	9.36386	11.6858	12.4959	13.2207	10.5995	10.9519	8.85506	12.6463	11.6858	12.6782	11.6858	11.6858	11.6858	13.0587	11.4958	10.8742	11.6858	11.6858	11.1447	13.2434	9.41064	11.6858	12.5074	12.6753	11.592	13.5077	11.4146	11.6858	11.6858	11.4814	11.6858	13.8295	9.83191	10.3551	12.4717	9.94817	10.6446	11.6858	13.0974	11.6858	12.7836	10.5769	11.7808	11.6858
IGLV3-9	29.8699	27.6649	26.1543	26.442	54.0561	27.1645	26.7733	41.8257	27.6452	42.9668	41.5364	27.0367	26.9082	39.5282	29.0979	28.0844	40.7177	45.3486	43.4264	43.3963	27.4667	38.8635	31.0681	29.4724	28.7221	44.6381	29.4339	51.3017	28.0787	27.3522	43.5891	24.932	28.0954	29.0857	42.9041	27.2438	27.915	37.5441	28.5807	31.2412	42.6168	28.4076	28.36	27.016	39.786	29.6053	27.8881	30.476	14.0592
IGLV5-45	23.7822	13.9806	11.95	12.9763	12.8334	14.5628	13.074	14.3589	13.0006	10.9713	14.4628	11.082	14.6673	10.482	13.7371	12.2216	14.9919	13.6935	25.5929	26.629	14.7724	13.1669	11.0129	11.8803	12.0948	14.2311	10.5172	12.6028	10.4918	12.7082	11.2898	21.2038	11.4333	24.5022	14.1534	12.9551	11.7636	14.7176	25.5211	14.534	25.2914	12.9739	13.5839	13.5952	11.8366	14.3532	26.579	14.7531	11.39
IGLV6-57	38.8451	24.3944	43.5442	65.5121	67.2518	28.3579	62.74	65.3893	26.1434	39.3217	24.9239	25.7933	40.2838	12.1456	87.7031	66.2695	85.9404	63.7419	39.1881	95.2045	63.3872	42.4573	37.3106	40.0635	55.9261	24.7677	50.1293	12.9544	54.4791	40.07	68.0038	10.9144	53.3011	52.4644	41.7221	52.0735	40.6445	53.3678	42.6049	34.497	41.1358	82.5961	89.3392	38.2333	57.8195	61.1782	50.7598	41.7043	74.0871
IGLV7-43	18.5305	17.5728	17.7808	18.3746	19.3336	17.2836	17.9382	18.3473	17.7699	17.8995	18.1104	17.6831	16.3781	16.9405	18.6059	18.1479	17.9716	18.3858	18.1095	19.4358	17.0708	18.082	18.8368	16.9435	18.3729	17.9627	18.8613	17.6627	17.1548	17.8069	17.4862	15.9736	18.2132	18.0286	18.1929	18.0773	19.0612	18.2316	19.347	18.4053	18.9414	17.975	18.2054	17.235	16.5768	18.3382	17.0927	17.127	17.2518
IGLV7-46	12.1871	12.0455	27.7875	40.093	28.9705	19.064	10.3344	12.3599	12.9698	10.7941	19.064	19.064	30.0897	19.064	19.064	19.064	24.7666	10.0973	11.9414	23.3944	11.3506	16.6117	12.2189	27.0212	11.6452	19.064	19.064	19.064	11.6554	26.1551	27.5414	19.064	10.0422	10.5902	26.5485	27.1295	23.4687	10.8843	22.6089	23.8521	19.064	24.808	24.9177	13.3952	26.2531	19.064	30.7657	30.4466	11.5845
IGLV8-61	55.8995	41.7322	31.4093	43.0167	30.7547	28.5941	27.5969	40.6965	28.5785	30.7964	41.3551	28.4637	29.511	28.7225	26.5927	42.0965	55.3787	25.0425	59.5167	44.7178	41.3679	32.3794	15.0598	58.6172	56.2781	61.9151	41.1044	54.863	27.573	41.2781	61.3306	37.0151	11.5548	41.853	59.6497	42.8163	44.2296	57.4849	25.0713	12.9116	43.7877	59.4652	64.1831	14.4446	59.7703	39.1795	65.431	30.2533	45.5986
IGLV9-49	13.5711	31.9242	32.0528	13.5175	15.2577	31.1938	13.2406	32.7591	14.5302	14.0837	32.219	13.379	14.3467	29.353	14.034	29.4045	14.6813	15.2256	17.1405	15.4741	18.8154	13.6037	13.8329	13.5295	31.6223	13.1832	14.9515	12.0097	12.8474	12.4895	32.3361	11.1926	14.7372	31.8533	14.0705	14.5364	14.6016	12.7989	13.315	13.3815	14.424	14.2233	13.717	15.7421	13.2718	14.03	33.2398	30.826	13.4718
IMPG1	17.5696	17.665	18.9347	18.7843	19.7194	18.9961	19.2203	20.0568	19.5244	18.9206	18.5958	17.0839	18.1346	18.9932	19.1055	18.2083	19.0127	18.9943	17.8752	20.9223	17.9122	19.7857	19.4257	18.4238	19.4661	19.6841	18.9561	19.6328	19.3129	19.0003	19.7292	17.8196	19.6165	20.0907	19.419	20.726	20.8786	18.4857	19.2717	19.7113	19.8851	18.6255	20.1718	18.9361	19.1536	19.9132	18.5741	19.1449	19.1141
INAFM2	10.9578	10.0041	10.7987	12.7743	11.487	10.5965	10.9928	11.2665	11.0732	10.1397	10.3316	10.5261	10.5211	10.7106	10.5619	11.1305	11.2815	11.178	11.0017	14.2531	12.3417	13.5831	11.5172	12.375	10.3794	13.1027	10.8586	12.7279	12.1694	11.3884	11.2054	10.7268	11.9468	11.3434	11.9914	12.5296	12.6579	10.2335	12.3349	10.7437	13.8394	14.731	11.5505	12.8091	10.8377	12.6388	11.5786	11.7781	11.4495
ISLR	12.3892	14.6528	14.9159	15.1926	12.6375	11.9484	14.6614	14.4323	12.8239	13.743	14.0821	11.6688	11.8276	11.1992	15.0142	14.2376	15.2201	14.581	15.4441	14.4231	14.4776	13.7129	14.4584	12.7174	14.4325	15.0329	14.8057	15.1131	13.6651	15.3982	14.7501	11.9912	14.3873	14.6292	15.0429	11.7744	14.7504	14.4655	14.5673	14.4888	14.1994	12.6492	13.3657	11.8618	14.7598	14.0803	14.5744	11.9281	14.643
ITIH1	11.1959	13.837	11.7402	11.4676	11.9589	13.0069	11.7781	11.4292	11.3287	10.5498	11.7253	10.9556	11.7474	11.4577	13.0231	11.0631	11.0892	12.757	10.6904	16.5692	11.1698	12.1039	11.8169	14.5449	12.0528	12.8197	10.9926	11.6827	11.5785	12.964	11.1244	10.1418	11.1396	11.8009	10.8557	11.0801	10.7813	11.0334	10.5839	11.4635	10.5076	11.7653	11.3728	10.4974	15.4171	10.6687	11.9921	10.7046	11.2037
ITIH2	11.2681	12.9509	12.511	11.9651	12.5232	12.1443	12.1802	12.2994	12.1306	11.5681	11.4893	11.1483	11.3525	11.2571	13.5583	11.7527	13.8337	13.6565	13.7871	15.2062	11.2174	12.6188	12.7689	15.4446	13.004	14.6227	11.9324	12.2342	12.1492	13.0675	13.2691	11.4115	12.0772	12.77	11.8051	13.2455	11.0345	11.3197	11.2216	12.3597	11.7077	13.3863	12.1977	10.9913	17.6966	11.4354	14.1947	10.3113	12.5798
ITIH4	12.2619	14.2711	12.6614	13.5508	12.7342	13.1554	12.5771	12.8699	13.1855	12.645	12.7264	11.9092	12.6671	12.2658	12.8799	12.2648	13.2218	14.1322	13.8297	16.6522	12.8546	13.0894	13.8338	14.9125	13.4906	13.9847	13.7717	13.6299	13.629	14.6179	13.0958	12.7289	13.3454	14.4177	13.1438	14.8051	12.8456	13.1232	14.1176	13.196	13.2335	13.7181	13.2625	12.4224	17.2644	11.9908	14.0357	13.4698	13.3994
ITIH5	14.5431	13.8684	13.1873	14.8627	14.2768	12.1911	13.4129	13.5387	14.4707	11.4887	13.3518	13.0234	12.4184	10.678	13.8798	14.1106	14.1899	11.5046	14.8558	15.8719	13.4829	13.7275	14.7622	15.1443	14.082	15.2968	15.8379	15.2956	11.4141	15.9716	14.9676	14.5917	15.1899	15.2362	14.995	14.5999	15.1613	12.9734	15.8967	15.1986	15.5757	15.4346	14.2158	14.1966	14.5852	15.2072	14.5919	12.4686	14.2941
ITM2B	17.7965	18.2599	19.4016	19.0257	18.6617	18.2755	18.7509	18.8424	18.5567	18.1946	18.0921	18.0752	17.51	17.9541	18.8738	19.5759	19.0032	18.623	19.0956	19.9171	19.3978	19.0476	19.5322	19.7018	19.8722	19.2571	19.8437	19.9272	19.2424	19.6489	20.2111	18.374	19.9783	19.5879	19.6816	20.578	19.7366	19.5232	19.9268	19.6639	20.1972	19.0462	19.7668	20.2072	19.4625	20.0417	19.0513	20.4536	19.3741
ITM2C	13.75	13.3843	14.4942	14.7938	13.8132	13.1014	14.1979	13.4828	13.3416	13.2372	13.3374	12.6353	12.6224	12.4261	14.0284	14.793	13.9169	14.1618	14.4511	14.0804	14.6951	13.4412	14.0081	13.6739	14.1075	13.7956	14.6309	13.4919	13.2511	14.1598	13.8641	12.8627	14.0143	13.3181	14.6687	15.0755	14.7355	13.5588	13.7196	13.9859	14.6322	14.4053	14.247	14.2079	14.5575	14.614	14.0973	14.7013	14.1264
JCHAIN	12.8983	12.5628	12.8088	11.6664	11.8123	13.4537	12.1124	13.7192	13.7704	12.8846	12.6192	12.2256	12.8338	11.7842	13.7348	11.557	15.5232	14.4148	13.1083	15.2914	10.8761	13.155	13.4561	13.8251	12.3988	13.2193	12.3973	13.3792	12.8319	11.455	12.2984	12.8961	13.7262	14.3199	12.6281	12.5463	14.2203	11.3346	12.806	14.8189	11.4972	13.0451	12.8844	11.9778	14.0535	13.689	12.8499	11.8472	12.8595
KBTBD11	13.0686	13.2879	14.8292	12.599	13.6976	13.8638	14.305	14.6399	13.6134	14.5403	12.7479	13.7073	13.1971	14.2411	14.6655	14.6155	15.0291	14.3382	12.7	13.1327	14.8379	14.9001	13.5919	14.5233	13.2645	13.5491	13.4314	13.675	14.8318	14.2448	13.0533	13.3925	13.1367	11.9814	12.1276	13.1944	12.6736	13.6115	13.4753	12.9241	14.8105	12.3302	12.2554	13.4217	12.6379	12.7991	14.402	13.2815	14.9533
KERA	15.4867	16.1026	15.5506	16.2439	15.9056	14.9469	15.9401	16.5312	16.087	15.2251	14.1594	13.1862	12.9753	14.244	15.3346	16.5437	15.7588	14.9441	15.8067	15.8752	15.7483	15.64	15.9271	15.5995	13.8735	15.1842	15.4762	16.0674	15.3944	15.5258	13.7114	14.1222	14.9056	15.8503	15.9949	13.9298	16.0526	14.5963	15.0276	14.8422	14.1103	15.9387	14.3534	14.3173	14.392	14.2118	14.1907	14.1478	14.3186
KIF5C	17.7868	16.887	12.5761	18.3761	23.0565	17.0291	17.5884	18.0892	15.4369	15.2954	16.6901	16.9446	17.088	21.4916	23.4021	15.6096	19.5808	23.0085	14.2307	22.5848	17.3887	18.395	15.0002	14.8862	17.988	14.5714	15.0548	13.7343	17.6585	12.5141	17.0175	16.8042	14.5755	16.912	14.4902	15.5881	15.2103	15.3455	15.1178	14.9142	13.9671	15.4749	19.1801	20.6126	14.1653	21.9687	17.6122	20.4955	17.6497
KLKB1	14.2197	15.4654	14.7112	14.0485	14.8544	14.0359	14.503	14.1707	13.9572	13.9246	14.2487	13.7552	13.3928	13.1095	11.9085	14.2836	14.562	14.3967	14.758	13.7393	14.6146	13.4237	14.4378	15.3189	14.9916	14.2956	15.1312	14.3496	14.8567	14.6269	14.254	14.2197	14.4876	15.0518	14.9713	14.0827	14.3377	14.0125	14.544	14.0365	14.1883	14.659	11.844	14.8745	11.6703	14.0458	14.5971	14.35	15.0332
KNG1	16.436	18.4233	17.2737	17.7278	19.0122	18.3376	17.6275	17.5505	17.2066	16.8752	16.7447	16.3247	18.0284	17.523	18.9128	17.0787	18.6535	18.292	18.356	17.5861	18.0096	18.5352	16.9414	18.3787	18.0359	18.044	17.189	17.9537	17.9753	18.6206	17.7998	16.1002	18.0159	17.9359	17.3329	16.1547	16.6891	17.5265	17.0161	16.5776	16.2476	17.7007	16.8125	16.6085	17.7655	16.9874	18.4576	15.9912	17.8295
KRT1	19.1794	22.5409	16.9468	20.7642	19.4166	16.629	20.5557	18.924	18.4903	17.7733	17.2384	19.4529	21.3613	20.3464	19.056	19.5601	16.6656	22.1411	22.6564	21.3642	17.9535	18.2496	21.2276	20.1777	20.5203	18.5767	21.8229	21.7824	22.1064	18.7022	19.4208	19.1325	20.342	18.2201	22.2794	22.9726	21.981	20.1323	18.2505	17.7781	22.9325	20.0476	21.9156	25.2963	21.7594	21.4719	20.3918	23.6939	19.048
KRT10	18.0255	17.333	14.6321	17.9095	16.2235	14.4238	16.7034	16.5228	14.2688	13.9126	14.4754	14.8503	19.2303	18.621	16.5594	17.5982	14.9393	19.1702	19.4032	17.2478	15.3211	13.4418	19.1499	17.4253	16.5049	15.3021	19.5785	18.1351	20.024	16.4297	15.4376	15.6176	17.4944	15.5612	20.3586	21.8412	20.3937	17.3744	16.1832	16.5325	19.8421	15.686	18.8673	23.1518	21.0577	19.3341	15.9601	21.8481	16.3001
KRT14	13.0919	17.8758	11.521	16.619	13.1396	11.4856	14.9274	13.9633	11.7517	11.7642	11.7467	13.7623	15.8969	13.8271	13.0817	13.9423	12.1585	16.5319	19.0287	15.0718	12.5887	11.897	15.2175	15.4832	14.7896	13.3557	16.5117	16.0258	15.848	12.8415	13.9086	13.0327	14.7011	13.1876	16.7639	18.191	15.8609	14.3628	12.1298	12.0068	17.0487	13.5717	16.6434	18.811	15.4807	15.7834	15.491	18.679	14.0983
KRT16	16.6455	19.8569	13.658	18.3752	17.0217	13.9091	17.0858	16.7343	14.7862	13.2254	14.306	16.4098	18.745	17.9261	16.2403	16.7991	14.6548	19.3888	20.0235	17.0308	13.6054	13.3757	18.2324	16.9703	18.0329	15.9039	18.5336	18.3315	19.3444	15.8327	16.0979	15.8833	16.7823	15.8109	19.1046	20.3423	19.3204	16.8372	14.7569	15.8511	19.666	16.5012	19.0175	21.5155	18.3414	18.58	17.5621	20.8243	16.3705
KRT17	10.6447	15.8939	9.61866	14.6676	8.76465	9.69644	11.1701	9.74639	10.3009	9.8974	9.85375	10.9404	11.8538	10.4906	9.28542	10.3042	9.13392	12.8595	18.3584	12.3911	10.4329	10.0842	10.9274	11.936	11.9875	13.7015	13.4943	13.6095	13.8053	10.7598	10.5563	11.2239	12.062	9.97389	14.4564	13.8623	13.7558	11.5184	10.1591	9.22053	15.2252	11.3181	14.8275	16.5554	11.2164	13.4906	11.9081	16.1103	11.6059
KRT2	18.2757	14.7513	13.9115	16.6241	16.6382	13.1829	16.9267	15.5556	13.0612	13.0325	16.2231	14.7384	17.6717	18.0738	16.1091	16.8723	12.8265	17.2369	18.1167	15.9906	14.1636	13.2614	18.2775	16.6446	17.5404	15.3681	18.9838	17.7289	18.5022	16.3575	16.7517	16.8964	17.1719	15.4629	19.2469	21.4736	18.9717	16.801	15.4999	15.921	19.0214	17.101	17.5846	22.3239	20.8185	18.9321	15.8456	20.3279	16.9087
KRT5	15.1282	17.5953	12.3142	16.7725	13.8263	12.3524	15.1409	14.468	13.1684	12.3824	12.3953	12.3531	16.0454	15.3801	13.5454	14.5749	12.899	16.9564	18.3215	16.0474	13.6463	11.8796	16.6245	14.9697	15.5998	15.9629	17.7482	16.9536	16.8365	14.1301	15.0273	14.9775	15.5982	14.5283	17.3658	19.692	16.8828	15.6552	14.2755	13.9595	17.9558	14.8372	17.5638	20.1281	17.507	17.2917	15.5681	19.1091	14.4348
KRT6A	17.9956	21.0239	14.9368	18.6816	16.7017	15.1174	18.3995	16.5235	14.8341	15.4119	16.0099	17.0833	19.1502	18.2155	16.8271	17.6078	15.3146	18.6382	22.0887	18.0506	15.7781	15.8787	18.5056	17.7089	18.3345	17.129	19.7479	19.0319	19.8623	17.3148	17.9697	17.1109	18.8887	16.3968	20.3339	21.9297	20.0326	18.0547	16.2557	16.4314	20.0922	17.6642	19.1342	22.8996	19.3274	19.7089	17.8629	22.1369	16.8398
KRT77	12.3182	14.5483	9.06595	13.3519	12.1497	8.94026	13.1623	10.6982	10.268	9.72038	11.661	12.4541	12.0496	11.4731	10.6962	13.0713	11.8472	13.7416	16.5831	14.5517	12.4073	10.1246	12.2139	12.7474	16.2105	12.434	13.5045	13.7974	12.2571	12.6038	15.6441	10.9557	11.3987	12.1619	14.2805	17.622	12.3399	13.333	12.6759	9.73022	14.5496	14.6357	12.2159	10.1967	13.7913	12.1718	11.0342	14.2688	10.6891
KRT78	10.7077	7.85198	9.72793	11.0619	8.70601	9.87088	10.3366	8.8651	17.7425	6.82317	8.45352	9.67381	11.9101	10.3726	10.5369	8.14931	9.64338	12.5103	13.3472	11.9552	8.26027	10.3682	11.7645	7.81333	9.55735	9.28351	11.8767	11.8998	11.9609	14.4329	9.85471	9.66463	10.738	7.27818	12.085	13.5431	12.7671	11.0954	1.66573	8.01378	13.4949	11.4726	11.6409	15.9185	12.6677	12.7597	9.5473	14.4417	6.88339
KRT9	17.0926	22.2839	15.503	19.9115	16.1188	15.1639	19.4774	16.8269	16.6991	17.294	15.6406	19.3266	20.1624	18.2442	18.7097	18.6842	15.0187	21.3221	21.1844	21.0976	16.3518	17.6088	19.5005	18.645	19.3102	17.1773	20.6908	20.841	19.8263	18.1304	18.0745	17.6498	19.2921	17.3604	20.9792	21.5159	20.9015	18.8046	17.829	15.6357	21.9449	19.1636	20.9038	24.3187	20.09	20.0478	19.8175	22.4914	17.1695
LAMB4	20.5904	21.298	21.9621	21.3764	21.6292	21.1236	21.5955	21.3711	20.9785	20.8183	20.3412	20.4775	20.4159	19.9818	22.3034	21.567	22.1306	21.97	21.3182	20.9831	22.0306	21.7445	20.8695	21.5636	21.2775	21.282	20.2989	20.8209	21.5727	21.0871	20.9982	20.0213	21.255	20.7345	21.0959	20.461	20.7118	20.5205	20.8038	20.2426	19.6517	21.365	20.3327	19.0721	21.2761	20.5782	21.3878	18.8376	21.2695
LCN1	15.0174	14.5565	12.9043	16.7619	17.3034	14.8653	16.3929	17.2615	14.9458	16.3487	13.4762	14.1485	12.9935	14.8705	15.9563	14.6079	15.0324	14.4977	14.6913	17.9805	13.5463	15.8084	17.4425	13.7284	13.9688	15.3229	13.8422	17.963	14.7844	14.927	17.0163	14.5798	14.5128	17.9289	16.8891	16.3736	16.013	13.4144	15.8565	16.0251	14.9475	17.0377	18.0529	18.0041	16.9593	15.7573	15.0623	16.0373	15.6315
LCN2	15.8469	15.9185	15.6484	16.6386	15.2785	15.3209	15.26	16.1419	11.514	15.5019	14.5591	13.8161	12.4189	13.2474	15.8828	12.0849	12.1084	14.8206	16.2839	16.7224	12.0823	16.0234	15.6632	15.0608	15.7619	14.5015	14.9841	15.5165	14.8169	14.6309	15.0868	14.928	15.0926	14.3501	14.8546	9.89293	15.9766	14.1898	15.6189	14.7627	13.16	13.222	11.5183	13.1384	12.6487	12.9772	11.3477	9.22174	13.1876
LDHA	11.5982	11.1349	11.4382	11.6531	11.5478	10.1117	11.1491	11.7321	10.7247	11.6917	11.0938	11.1609	10.1778	9.90246	11.9691	10.9663	12.2623	12.354	10.684	11.062	10.844	10.6738	11.0114	11.2676	10.782	11.8449	11.3393	10.9901	10.634	11.3205	10.8634	14.3589	10.2637	11.693	9.88487	10.4452	12.6242	10.0763	11.6076	11.5274	10.9524	9.99468	12.9035	9.77407	10.393	12.7256	10.5598	11.7597	14.3352
LDHB	11.0473	11.6822	10.635	13.159	12.7061	9.65271	10.4129	10.9121	10.0798	10.8194	10.2927	9.2928	9.17403	8.22261	11.5418	12.1333	12.5852	12.3647	10.5601	12.3892	10.4441	11.1627	12.4884	12.4215	10.4973	12.9234	12.7115	10.5523	10.1625	12.5902	10.2068	11.8856	9.97938	13.8371	11.5988	10.3349	14.0817	10.341	14.1452	14.1862	13.1859	11.7616	14.4112	13.8408	11.0306	15.1567	12.3498	14.2294	15.0382
LEAP2	14.1765	14.9067	13.9619	14.2635	14.3572	15.1352	14.4803	15.8264	14.583	14.9453	14.5817	14.4604	15.827	14.4218	14.2274	14.7902	15.7767	15.3793	15.6794	15.8158	13.9374	14.3619	14.7926	15.3587	14.6811	14.5162	13.7048	14.3423	15.4326	14.9955	13.6937	13.8725	14.3637	14.6871	13.6345	13.9559	13.9439	14.4179	13.4251	13.8322	13.184	14.0725	14.1961	13.838	13.8066	13.1436	14.8665	13.2245	13.8592
LECT2	15.4518	15.0872	14.6073	15.0595	15.5573	15.3651	15.7717	15.8788	14.8985	14.619	14.4135	14.8211	14.6668	14.2084	16.1575	15.2067	15.5163	15.3021	16.0247	16.234	15.1289	14.8007	14.9843	14.4509	15.856	15.4623	15.0252	15.2072	14.3661	15.0165	14.5423	14.6281	15.8695	16.1646	15.2211	15.6512	15.8528	14.0058	14.6111	14.7994	15.2697	15.5836	16.1553	16.0727	16.2366	15.9143	15.4024	15.7509	15.2784
LEFTY2	11.6475	11.9686	11.3063	11.7893	11.467	10.8927	12.67	12.8314	10.1595	11.3809	11.4515	11.1853	10.8539	13.2133	11.3636	13.7386	14.8972	13.161	13.9482	13.1829	11.6727	14.3386	11.5359	12.722	14.3128	13.1335	11.6751	13.5042	13.4071	14.6166	12.285	14.1441	13.2415	11.2273	11.5964	10.5023	10.284	11.6103	11.0419	10.6373	10.7704	11.2324	11.473	11.0521	10.4839	10.4686	12.5918	8.89699	12.032
LGALS3	13.3973	12.1224	12.1224	11.9961	12.1224	12.1224	11.6434	12.0181	12.1224	12.1224	12.1224	12.1224	12.1224	12.1224	12.1981	11.0299	12.2719	13.5318	13.0812	12.9698	12.1224	11.8806	12.1224	13.0176	11.467	12.0151	16.284	12.0778	12.2967	12.3771	12.2973	12.1224	11.8951	12.9105	9.98915	9.18355	11.7744	12.1224	12.1224	12.1576	12.3631	13.4416	12.1755	12.5938	12.1224	12.1775	12.1224	10.0393	8.33395
LGALS3BP	14.1403	14.0325	13.8817	14.1966	14.5158	12.428	14.7799	12.3996	12.8695	12.7056	12.6155	11.9587	11.4882	11.7796	12.9492	13.7737	12.6312	13.2975	14.4839	14.5458	13.7731	12.6272	13.9555	13.8479	14.0519	15.1039	14.7811	14.369	11.8645	13.9128	13.843	12.7937	14.2721	14.7219	14.9567	13.7092	14.6469	13.5797	15.3609	14.3846	14.7114	15.6566	13.718	13.2644	15.5523	14.6734	14.279	13.3214	14.7361
LINGO1	11.6165	11.5937	11.9171	11.6831	10.8868	11.5703	11.7872	11.8356	11.644	10.7281	11.0778	11.5932	11.4932	11.4887	12.2317	12.0844	12.1453	12.2962	12.1185	11.0258	12.2405	11.5654	11.2708	11.6387	11.7838	11.065	11.1912	10.9868	11.6828	11.1627	11.2633	11.463	10.9545	11.6578	11.7982	12.4032	13.7067	11.6926	12.3233	11.6179	11.2758	12.6165	11.7064	11.7557	13.0385	12.2768	11.799	11.0895	12.243
LOXL1	13.6302	13.5199	13.7868	13.1886	13.0887	13.0648	13.1491	12.9115	13.9382	13.3705	12.9386	13.2155	12.9383	13.4272	14.733	14.2314	15.2174	14.2049	14.0955	14.769	14.0267	14.6838	13.4375	12.4772	13.41	13.2736	14.3649	13.5425	13.4688	13.8369	13.4348	13.8879	14.863	13.0638	12.6281	12.5712	13.4463	13.2777	14.5046	14.4946	13.7642	12.8222	14.6006	12.335	13.2822	13.0129	12.2568	14.2719	12.4773
LPL	12.9536	12.8453	12.6523	13.069	12.2233	12.8658	12.8435	12.9413	12.9201	12.8994	12.9123	12.7013	12.634	12.7555	13.2055	12.6806	12.9674	12.9784	13.0598	13.5739	12.7583	12.8684	13.2412	13.2896	13.4218	13.2961	13.6214	13.2457	13.4086	13.2781	14.0551	12.9195	13.0756	13.2823	13.2708	13.4783	13.3916	13.4695	13.6826	13.3037	13.1211	13.0413	13.0188	13.8088	14.0097	13.5431	12.8956	14.2796	13.0651
LRG1	18.8081	17.6885	17.9963	18.8464	19.5585	18.56	18.4521	19.0574	18.1172	18.1004	18.0568	17.8255	17.8324	17.887	19.1234	18.1026	19.5029	18.2394	18.518	19.0668	17.7349	18.2507	18.0429	18.3028	18.7988	18.1543	17.6857	17.9259	18.2582	17.765	18.7874	17.0468	18.0058	17.8197	17.6018	16.7439	17.8441	17.8597	18.2906	17.7101	17.1355	18.4091	17.1398	17.4009	17.8171	16.8867	18.3358	17.633	18.0435
LRIT1	13.2079	12.9824	15.7421	13.3146	15.4357	12.9958	15.2287	14.3088	15.142	14.4799	13.0789	11.9329	12.3293	12.5973	15.3644	15.0505	15.5633	15.1561	15.0218	15.5376	15.394	15.3813	14.7243	13.8784	14.6914	13.7125	14.2342	15.0312	14.4052	14.0321	14.5872	12.3813	14.5647	14.3721	14.601	14.879	14.9894	13.2425	14.8407	14.4044	14.7248	14.5108	14.3713	14.3447	14.8565	15.4003	14.5949	15.3707	14.8832
LRP2	12.639	14.3754	13.8722	13.4978	13.6038	12.756	12.7939	12.3476	12.5342	12.2954	12.6663	12.0465	12.1506	11.9378	12.2935	12.4389	12.4487	12.1044	14.0417	13.6344	12.91	12.9233	13.7448	13.4676	12.6157	15.2421	14.5179	14.4848	12.3097	14.7356	14.6508	13.4831	14.7303	14.7937	14.5433	12.2533	14.5498	13.3705	15.3849	14.2932	14.6436	14.988	13.2749	12.4567	14.0357	14.6792	14.81	13.9149	14.175
LRRC4B	11.1254	11.6946	13.761	12.2028	12.1908	11.8168	13.6616	13.0442	11.843	12.2702	11.4362	11.8227	11.4608	11.6205	13.6217	11.6587	13.5293	11.4901	13.4732	12.2432	11.6784	11.963	13.0383	11.8932	13.3098	12.7281	12.0651	11.9871	12.8295	12.761	12.1303	11.1268	12.0794	12.6442	12.026	14.0869	13.4046	11.5906	12.4872	12.4057	13.0851	12.7182	13.7699	12.8582	13.1181	12.7688	12.0016	12.4356	12.2289
LRTM1	12.8967	12.4834	14.4215	13.7508	14.2596	13.6416	14.3966	13.9014	13.0248	13.6151	13.5859	12.2949	12.6843	12.6511	14.9716	14.5018	14.1918	14.7533	13.4809	14.7341	14.14	14.5098	12.7992	12.4502	14.268	13.2413	13.1397	12.8171	13.5462	13.3243	13.3833	12.1169	13.0296	12.745	13.8818	14.3149	14.6908	12.3729	13.2491	13.6597	13.1763	12.9687	14.669	14.1178	13.6374	14.1265	13.6896	13.8401	13.7216
LSAMP	13.0751	11.0141	10.5115	10.9925	11.5934	10.2804	11.1624	10.6009	10.786	10.5233	10.7044	9.98559	9.9793	7.8155	11.9797	10.783	12.2481	12.2738	11.2907	12.2141	10.7448	11.4032	12.5281	10.5829	11.2559	11.2612	13.8319	10.9028	10.3811	11.0823	11.7229	9.40441	12.1138	11.1124	11.4641	10.9999	13.8024	11.0131	14.0806	11.1532	12.9031	14.3196	10.861	11.368	10.1592	11.2314	10.3249	11.2511	11.7881
LSR	12.7805	12.3489	11.8838	13.4297	12.1671	12.5335	13.9873	11.4244	12.7399	11.2547	13.2487	12.2157	11.9417	12.4131	14.5273	11.6161	14.5776	14.1104	12.8047	15.5123	14.0528	13.9142	12.0434	12.6259	13.8005	14.9096	12.3121	12.9866	11.705	13.8973	14.6186	12.2413	12.9827	11.5542	13.6035	12.1688	13.623	12.4086	12.5231	13.1746	14.3223	13.2832	11.9722	14.178	14.6144	14.0132	11.7829	14.8904	13.8561
LTBP2	19.3167	18.4603	18.8971	19.1891	18.742	18.8023	19.6942	18.4924	19.1567	19.1331	18.1439	19.0283	17.3695	19.0191	19.9613	19.9685	19.5356	18.5718	18.6841	20.2765	18.3781	19.2275	19.3884	19.8835	20.4087	19.6987	20.0249	19.987	20.0078	19.7786	20.1097	19.081	20.0626	20.4671	19.3985	20.9665	20.6253	18.5041	19.3902	19.9525	19.8974	19.3173	20.354	20.1548	19.4044	20.2467	19.1886	20.3869	19.3016
LTBP3	11.9918	11.8361	11.7146	11.4359	12.3113	11.7523	12.2935	11.2723	12.1353	12.1055	11.8048	11.425	11.2385	11.8655	12.022	12.1751	11.7245	12.2087	12.3169	13.7142	11.9695	12.942	12.5437	11.7147	12.7749	12.9354	12.9903	13.1185	12.5649	12.7452	13.4042	11.5983	13.6268	13.4007	12.1481	12.8857	13.6468	12.1202	12.4762	12.4887	13.2356	11.9633	12.3547	13.0197	11.651	13.9747	13.4004	13.2916	12.4371
LUM	12.5663	12.8166	15.2196	12.8073	15.5521	14.1781	15.2879	14.9303	12.5519	15.3573	12.2513	12.1686	11.8436	12.7595	15.578	15.2767	15.5868	15.1907	13.2267	15.927	15.9522	15.3683	14.049	15.2037	15.1371	15.3623	12.6773	12.7472	15.3962	12.9331	12.5218	12.0261	14.882	15.3545	12.8131	12.145	14.025	12.6702	14.8478	12.5677	12.3986	14.7725	14.0251	12.5862	15.5555	14.6673	16.3933	13.9201	14.6315
LYNX1	14.7699	13.8102	15.6541	14.9109	15.2728	14.7604	15.6676	15.3348	15.4224	15.0699	14.4029	14.8778	13.6887	14.9083	15.2607	14.6005	15.3586	14.6474	13.7424	16.2294	14.1959	15.8857	15.0597	14.0715	14.5046	15.0806	14.7165	14.4119	15.1953	14.2697	15.443	12.123	14.7502	14.3422	14.3532	15.2085	14.9777	13.3747	14.6301	14.8038	14.6494	15.4953	15.7871	15.2433	14.877	15.2174	14.514	15.4413	14.3672
LYZ	18.6181	17.0929	19.5735	19.1123	18.8599	18.5485	19.3871	19.5452	18.4606	19.0468	18.3162	18.5338	18.6958	18.345	19.3569	18.9813	19.7107	18.9867	19.0815	18.5953	18.7575	19.417	19.3311	17.6035	19.4773	18.5455	17.7587	18.6334	18.1663	18.5895	18.8407	17.5252	18.6616	17.9665	18.3996	18.4702	18.8854	17.3399	18.04	18.4307	18.2803	17.7786	19.3685	17.3573	17.7303	18.5705	17.7222	16.5709	17.3954
MACO1	16.5952	16.7547	18.5467	16.5822	17.9068	19.2731	18.4284	18.2019	18.3565	18.7762	17.007	17.947	17.8967	18.6728	18.695	18.3019	19.073	18.4851	16.6783	16.623	18.753	18.4473	17.5546	19.838	19.1722	19.4957	18.6859	16.7722	19.585	19.2262	15.8414	18.083	19.0067	18.7235	19.2812	17.2491	18.7464	16.5381	18.9854	18.5394	17.1314	17.6387	16.4429	13.7323	15.9817	13.7546	16.8037	12.6888	17.7691
MAN1A1	16.0669	16.0044	16.6341	15.9356	15.908	14.6393	16.5594	16.6348	16.2291	15.9422	15.0805	14.5395	13.7983	14.3744	16.3781	16.4739	17.2019	16.4932	16.804	17.0458	16.3175	16.7148	16.332	16.3754	16.6177	16.751	16.5121	16.6677	16.5265	16.5449	16.2883	15.1477	16.9248	16.4579	16.6854	16.773	16.8719	16.0056	16.4782	16.4168	16.6762	16.6436	16.6778	16.9299	16.4955	16.6396	16.0759	16.651	16.3862
MAN2B2	11.6293	12.0368	12.3003	11.418	12.1252	11.1483	11.0098	10.8316	10.7388	11.4988	12.0221	11.6851	9.94045	10.881	12.5616	12.9306	12.275	10.7882	10.9651	11.0168	12.6164	10.7381	13.0307	10.8065	10.9276	11.5782	11.341	11.2505	11.4118	11.7477	11.5799	11.135	10.9365	10.9989	13.0234	13.101	11.6491	11.6002	11.8513	12.6151	13.0036	11.9122	11.0178	11.6234	12.7136	12.0043	12.273	11.9784	12.8414
MDH1	15.6504	11.5663	11.4715	12.5143	11.3014	11.2815	11.6408	11.8442	11.3348	11.8904	11.6866	11.2936	10.3525	10.7772	11.5771	11.9212	11.4528	11.8319	11.3503	12.391	12.383	11.0051	11.9389	12.2767	11.5715	13.3223	13.4829	11.2507	11.3774	11.9314	11.3909	17.3926	11.3552	11.9812	12.8178	11.8063	12.6605	12.1628	14.5506	14.2632	13.6725	11.8727	14.1908	13.2553	11.5529	12.6807	12.2229	12.5122	12.6212
MDK	10.2247	10.5513	11.7072	11.1735	11.7413	10.061	11.4695	10.3341	10.7281	12.4172	10.0769	10.4312	9.75464	11.2373	12.1877	12.0802	11.4097	11.9525	10.2945	13.418	12.2431	11.5204	12.6933	12.2407	13.5171	11.8407	11.2961	11.5515	11.1097	11.5339	13.0687	11.142	12.8165	12.47	11.6755	13.8214	12.8382	10.2642	9.47931	11.387	12.0314	12.1673	12.3872	11.8669	12.7043	11.7985	12.5196	12.3875	11.1194
MEGF10	10.6375	10.5545	11.2746	11.2815	13.2781	10.7962	15.074	8.85752	9.88766	9.84878	9.19591	8.06457	9.73895	8.66086	8.98668	10.6303	12.1047	8.77386	14.6021	14.7267	10.8218	9.31521	8.96768	10.4835	9.62253	14.6459	11.2871	11.2718	13.0408	11.4579	11.4643	9.68453	11.131	8.4298	11.9814	10.5764	14.5381	10.4696	11.0022	10.7287	10.9729	13.1562	10.7167	10.585	10.5326	8.61792	10.2436	8.34359	8.767
MFAP2	12.1991	12.2235	11.8974	11.8323	12.2132	11.0183	11.6136	12.6463	11.9793	11.9228	11.9915	10.8886	11.4397	11.0216	11.9215	12.2452	12.0628	12.1387	14.0663	13.3512	11.9709	12.958	12.2839	11.975	11.2067	13.3419	13.3875	12.6646	12.1507	12.8476	13.2997	12.1198	13.4126	12.4757	12.7094	12.1902	13.5292	12.2609	13.5338	13.5044	12.2343	13.3949	12.1489	12.2889	12.1867	12.5101	12.5711	10.593	12.5551
MGAT1	11.3558	11.5415	11.4771	12.4006	12.3331	11.2621	12.1832	11.7634	11.4758	11.2909	11.2481	10.2906	10.2905	11.0553	12.6476	11.5664	12.3381	11.8293	11.9853	13.1468	11.8456	12.8838	11.7516	12.4247	12.5877	12.8249	12.4995	12.471	12.3791	12.6245	12.4064	10.2445	12.1648	12.7268	12.8647	12.8912	13.0763	12.1563	12.7011	12.3967	12.56	12.2773	12.0151	13.0968	12.3355	12.311	11.2018	12.8769	11.9512
MGP	11.7931	15.1047	14.7139	13.5113	15.2559	14.8225	15.9655	15.8941	14.0343	14.0226	12.1775	11.4353	11.5366	12.2319	14.6241	13.9041	15.8721	13.9901	12.4924	15.3549	14.3593	16.1259	14.8124	14.7815	15.7	13.8817	12.8001	16.1092	17.3084	12.9066	14.3171	11.7675	12.9211	14.1995	13.3025	13.6657	15.9869	12.4594	11.826	13.7011	12.1518	13.861	14.3827	12.1641	14.0049	14.9192	15.0542	12.3646	14.2681
MIF	16.8117	13.467	15.9061	15.691	13.9677	13.9372	15.4476	16.9205	15.7527	13.7612	13.0871	12.1016	14.3553	13.7506	15.0795	11.9659	17.6515	14.1323	13.0281	12.3178	14.4983	12.8148	15.7771	15.6291	13.1589	16.2288	15.7094	15.229	15.7536	15.7548	15.808	18.4135	14.5327	16.3937	12.8935	14.0565	15.5098	14.991	16.3412	15.9942	14.1037	14.3847	16.1023	17.5065	11.0266	18.1295	12.4385	17.9359	16.3282
MINPP1	10.8488	13.4649	11.2253	13.5739	13.1371	16.0036	13.5322	12.352	10.7772	12.2329	10.6619	15.9362	10.1086	10.3214	11.274	13.598	11.3263	11.3391	14.1285	13.6623	13.5805	11.1625	13.7824	14.173	13.9831	14.1	14.725	14.1525	13.2663	13.9596	14.1687	11.0538	14.4634	11.416	14.4787	13.5466	15.1321	11.1979	14.5124	13.9417	14.5867	13.5519	13.4441	11.9789	13.6791	11.4077	13.663	12.4062	14.0925
MLXIPL	21.7421	22.3232	22.8193	22.514	22.6156	17.3148	22.3815	22.2423	17.2735	21.9637	16.587	17.7477	21.5764	16.3016	23.1338	22.6609	23.0973	22.6687	22.2389	21.8096	22.832	22.6247	21.5037	22.16	22.1963	21.8159	21.0644	21.6416	22.4274	22.197	21.8238	16.7986	21.7418	21.9324	21.9189	20.641	21.1406	21.5972	21.3875	21.6573	20.445	22.2696	21.1465	19.1127	21.3713	20.9478	21.7762	18.8619	21.7511
MMP14	11.3831	11.5995	13.2434	12.9589	14.5733	12.7925	13.0047	14.5836	13.21	12.9553	12.629	12.1633	12.4722	13.1901	12.9794	12.3704	13.9664	12.7256	12.0416	13.4304	12.7703	13.5312	12.2588	12.0061	13.0772	12.5591	11.7444	12.8829	13.1729	12.3475	12.8595	11.5133	12.4079	12.3742	12.3474	11.8788	12.4888	12.0086	11.4077	12.0589	11.5363	11.9301	12.8124	11.1844	11.9578	12.9079	12.491	12.2868	11.6687
MMP2	14.5941	14.6055	15.2386	15.1918	14.3781	12.8386	14.674	14.1867	14.5825	13.9059	13.676	13.1253	12.7589	12.8868	14.694	14.8015	14.6439	14.6229	14.9781	14.786	14.9887	14.6109	15.2099	14.8933	14.5537	15.6386	15.9496	15.2548	14.3047	15.4075	14.8316	14.807	14.9814	15.0542	15.6849	14.4432	15.5105	15.3313	16.1532	14.7718	15.3301	15.3858	13.62	13.2988	14.4294	14.0816	14.4767	13.8763	14.4547
MROH2B	15.5762	15.415	14.3478	14.1423	13.2797	13.0614	13.3599	15.7608	15.9846	16.6902	14.3466	13.3692	14.0663	11.9937	13.3183	16.5848	14.6971	14.6046	16.4031	13.407	14.3226	13.4422	15.5939	15.5857	16.5267	16.2157	15.1501	15.7021	15.3104	16.368	12.3579	14.843	16.203	15.409	16.0486	15.6433	15.2855	15.2511	15.669	15.2551	14.8494	16.0924	13.9241	13.6698	12.4285	15.7114	13.7038	14.17	16.3939
MST1	14.3981	15.0811	12.6342	12.6929	12.7043	14.2327	12.7829	14.7803	13.9152	14.4347	12.2797	13.0903	13.6016	13.1948	15.0676	14.9387	15.3803	15.237	15.0995	14.2039	13.9492	12.6174	12.4306	14.8319	12.844	15.1395	12.4467	14.7826	15.5264	14.851	14.0322	11.4929	14.5934	13.4482	14.9377	14.387	12.2276	13.0759	12.4902	13.7961	14.8239	14.6628	14.4379	15.286	15.3648	13.7319	12.2106	12.5382	12.6429
MSTN	9.36588	10.124	11.1803	11.0029	10.6429	10.5626	11.0788	11.1326	10.4154	10.9358	10.6707	10.2079	10.3314	9.81452	11.0075	10.48	10.3787	10.9771	12.5049	9.3204	10.8418	11.0401	10.6584	9.97676	11.2832	12.2331	10.059	10.5256	10.9712	10.4111	10.9449	9.17524	11.5914	10.8979	11.3111	10.9689	11.4451	10.0934	10.9728	12.3988	12.4812	10.9949	11.8568	10.9144	11.7862	11.1111	10.1355	10.7465	11.6032
MXRA7	10.5885	10.7525	10.842	11.2421	11.3483	10.8547	10.9911	11.3639	10.9989	10.9506	10.2667	10.2534	10.5324	10.7552	11.0288	10.798	10.3856	11.1006	10.3256	13.3551	10.9058	12.3801	11.1585	10.393	11.8295	12.7287	11.9224	12.1064	11.5844	11.5201	11.3523	10.5483	12.8393	11.656	12.8544	10.9276	12.6829	10.6291	12.6619	12.5942	10.9872	11.8841	10.9891	9.96828	10.517	10.6494	11.3316	11.7079	11.6121
MYOC	12.46	12.7288	12.8424	16.3063	12.7027	12.4563	13.0588	12.8897	15.9839	12.7602	12.7868	11.716	10.9136	12.1491	16.7204	12.9384	17.6256	16.6478	12.8318	15.5049	16.4459	13.4201	13.101	16.7682	16.7377	13.7691	16.6431	16.8561	17.5764	16.0715	13.367	11.6433	13.6624	16.168	13.1129	15.7714	12.6986	16.6276	13.3058	12.8023	12.8237	16.2871	16.7186	15.8581	13.6144	13.7263	13.2625	14.9058	13.5104
MYRF	12.5782	12.6321	13.0168	14.2579	13.9798	12.8257	14.606	14.47	11.6923	12.6606	12.376	12.5521	12.2042	12.2021	13.4561	12.0581	14.0117	11.946	11.321	12.294	11.9771	12.2345	14.8031	13.4126	13.6326	12.9741	12.9564	13.2034	11.5969	13.2388	13.4904	12.1016	14.0464	11.7886	12.0663	11.7099	13.5501	11.7129	12.0156	11.4273	11.7098	12.6114	13.5127	11.151	12.067	13.7525	12.0616	14.8698	11.831
NAGLU	10.4452	14.7283	13.7402	14.3922	14.6829	14.1175	14.2177	14.2473	12.9149	12.6967	13.2829	12.948	14.3164	13.431	14.97	14.4031	15.0523	14.2428	14.749	14.7213	12.2285	15.5222	12.4856	14.9025	12.1921	12.7671	12.4055	12.2266	14.7749	14.3867	14.1489	13.6089	11.6605	12.5594	12.4479	12.8763	12.6282	12.7076	12.9933	14.1459	12.9879	11.7824	14.1217	12.2455	11.3211	12.2987	14.242	13.4599	14.2147
NBL1	17.9293	17.2663	17.8543	18.3725	18.6829	18.1696	18.9132	18.5824	18.0845	17.9807	18.1885	17.0613	17.3917	18.4847	19.0571	17.3192	18.3912	17.8933	18.0072	19.3118	16.9807	18.8889	18.3881	17.2539	18.8996	18.3578	18.3842	18.3348	18.7129	18.2507	18.8468	16.6721	18.2647	18.335	18.5838	17.8201	18.9913	17.0983	18.1972	18.0133	17.7783	18.5413	18.0043	19.2398	18.1066	17.8793	18.2283	18.9586	17.5487
NELL2	14.4514	14.1951	14.0189	13.8544	14.4946	12.4652	13.8735	12.5662	13.4882	12.3093	12.5317	12.1779	11.9608	12.1307	14.6296	14.8037	12.9496	14.7936	15.6718	13.0421	14.3791	14.0774	14.8069	13.9236	13.9637	15.8083	15.5917	14.0563	13.5315	14.0425	14.9413	13.3031	14.9143	13.7321	15.4815	14.6806	15.965	11.7206	14.4837	14.9224	15.0793	14.0053	14.2392	12.134	15.4015	15.1077	14.6281	13.9034	15.5068
NEU1	12.7006	13.8837	13.9088	12.3496	14.5334	13.506	14.1274	13.1508	12.5283	12.7314	15.5826	13.4069	11.1037	12.8069	13.7215	12.5571	13.8257	12.2042	14.3516	15.2198	12.5667	12.4462	15.4398	13.9765	13.9733	14.5429	14.9095	14.4574	13.1768	13.874	14.0449	13.4164	14.2409	14.4226	14.9763	14.5701	14.9525	12.6181	14.3813	14.2185	13.1343	13.7625	14.692	14.5442	13.8838	14.2074	14.6552	14.5761	13.033
NME2	11.6173	10.2045	10.3135	10.7638	10.0043	10.0627	10.2744	10.6245	10.5441	13.1264	10.6621	10.7276	10.6205	10.6168	10.671	10.2613	10.5921	13.2723	9.67548	10.6027	10.4503	10.9533	10.0589	10.5404	10.5723	10.6748	10.1443	10.5618	9.99038	10.557	10.32	15.4118	10.8115	12.2945	10.1079	10.0153	12.7579	10.0028	10.9222	12.3977	10.6374	10.2075	13.6016	13.5005	9.40898	13.7698	11.8301	13.4693	13.0739
NOTCH1	12.4545	12.2591	14.3087	13.5248	13.7741	12.4043	14.1671	13.7877	13.4636	13.2653	13.3411	12.7192	12.4697	12.8701	13.8515	14.7568	14.1869	13.3581	13.3623	14.66	13.9426	14.3913	14.2812	13.7544	14.4207	13.7741	14.1207	13.3541	14.1961	14.3635	14.3903	12.1536	13.9153	13.0866	14.2271	15.0122	14.2184	13.2332	14.1851	13.6328	14.141	14.3127	14.3875	14.6838	14.4414	14.4462	14.4485	15.1928	14.0988
NPC2	17.4502	16.8982	17.1313	17.9481	17.9752	17.7389	17.5917	17.839	17.2814	16.8621	17.2156	16.0134	17.1746	17.2567	17.7244	17.2148	18.3853	17.2232	17.7296	19.5819	16.5109	17.8619	18.1078	18.3401	18.265	18.6005	18.2013	18.2123	17.3634	18.4613	18.7396	16.7208	18.2002	18.678	18.7634	15.9631	18.6844	17.4886	18.7264	18.4305	18.4819	18.0665	17.3787	17.7368	16.9124	17.1888	16.9316	17.5296	17.025
NPTX2	9.88034	9.89102	10.2851	9.61824	9.9296	9.77188	10.2357	9.00281	9.24461	9.58291	9.11244	9.64262	9.61462	9.43121	9.98218	9.28734	9.5028	9.89346	10.2345	10.4541	10.1583	10.0889	10.2887	10.2081	10.2654	10.1786	10.5457	9.9741	10.1494	10.4319	10.4045	9.93621	10.3802	10.0729	10.6545	10.6188	11.2018	10.2489	11.1423	10.2698	10.9293	10.9962	9.79205	9.74412	10.9184	11.0451	10.3308	10.7638	10.3046
NPTXR	12.1537	11.6882	12.9601	12.6447	12.3056	12.2042	11.7729	12.4124	11.494	12.2042	11.5067	12.2042	12.2042	12.2042	12.0021	12.2042	12.2042	12.8498	12.2042	11.9097	12.5754	11.6941	11.5214	11.5747	12.7649	12.6311	11.9622	12.8704	12.2042	11.6684	12.9142	11.4688	12.4423	12.2042	13.1499	11.897	13.1649	12.1712	13.1498	12.2204	12.409	12.7613	11.7679	12.2042	12.5106	12.6522	11.4022	12.2042	11.4583
NPVF	14.8453	15.5231	15.9545	14.8256	15.8887	15.5583	17.3269	14.0897	16.3612	14.426	13.9288	14.6326	12.7301	16.7913	12.7006	15.0246	15.7448	16.1903	13.1217	16.4769	16.9609	17.1738	16.3457	14.1671	17.4254	16.3212	14.0953	13.9536	14.8188	15.5631	13.8538	15.5852	14.9038	16.8549	13.412	17.3227	12.837	14.5959	13.0302	12.136	14.595	14.606	16.4737	12.5754	12.3367	11.9267	14.2353	11.8953	16.5043
NRCAM	13.5306	12.2293	13.3675	13.7721	13.853	13.1318	13.7981	13.5544	13.2063	13.1685	13.5879	12.5481	12.5493	12.3628	14.0971	13.3428	13.6154	13.1777	15.3411	14.9436	13.4051	13.8819	14.4958	12.1921	14.2462	13.9315	13.4893	12.8879	12.2874	12.8317	14.2133	12.9642	13.7951	13.8364	14.2615	13.3328	14.3051	13.6784	14.3492	13.9093	14.7738	14.8182	13.3967	14.0546	13.9859	14.0312	13.5007	14.1555	13.6448
NRN1	11.8128	10.708	11.7175	12.4103	12.1215	12.2353	12.0041	11.6805	11.7892	11.4047	11.2997	10.2204	10.0823	8.90597	12.5091	12.2092	12.3268	12.3269	12.7219	13.9751	12.1297	13.2736	11.7323	12.1274	12.2776	11.5761	12.1489	11.9842	12.2296	12.0311	12.6203	10.7366	12.4	11.9942	12.366	11.5379	13.3959	10.9141	12.263	12.0112	12.2106	12.775	11.918	12.9091	11.4561	13.3529	10.3624	13.6741	12.7466
NRSN2	13.3825	11.9646	13.8815	13.5806	13.1581	12.4411	13.1409	13.7068	13.3711	13.0012	13.7433	13.1968	12.6125	11.9313	13.8414	14.4869	14.177	13.0227	13.2228	11.3174	13.6218	12.9899	14.2614	14.3122	13.8034	13.6604	13.7178	13.5924	13.1802	14.1793	14.1198	12.3269	13.8809	13.4353	14.1009	14.6363	14.1061	13.8078	13.7648	13.9923	14.2246	13.639	12.5231	13.9322	13.6355	14.1584	13.1794	14.8647	13.434
NRXN1	14.4381	13.5892	14.6288	14.5401	14.7615	12.7903	14.7616	14.1022	14.4217	14.4051	14.0731	13.3404	12.6428	12.8506	14.6148	14.8303	14.1597	13.12	13.7413	14.9793	14.5981	13.8519	15.1886	14.2999	14.4842	14.1893	15.4094	14.7379	13.7174	14.5618	15.0059	12.3467	14.7712	14.2029	14.7105	16.626	16.1119	14.6346	15.7137	14.7735	15.4529	15.7881	14.1368	15.7688	15.8651	15.3758	14.2862	16.4725	13.9016
NRXN2	12.5889	12.1984	13.2592	13.2592	13.2592	13.2592	13.2592	13.2592	13.2592	13.2592	13.2592	13.2592	12.6832	13.2592	16.5615	12.9081	13.2592	14.6159	13.0716	13.1711	13.2592	13.1578	12.418	12.8033	12.5877	12.9773	12.9436	12.6262	14.0873	12.6895	14.0495	13.2592	14.626	13.0155	13.1568	13.2592	15.0755	12.7723	13.2315	12.5688	14.431	13.2474	12.4957	12.537	13.2592	13.8881	13.2592	13.8519	12.1245
NRXN3	13.5978	9.32185	9.89354	10.5515	10.6312	9.55436	9.97537	9.52104	9.51254	10.4205	10.0928	9.24403	8.62414	8.85771	10.6138	10.4902	9.97661	11.735	10.9651	11.2851	10.0029	9.85193	10.8029	10.1075	10.1651	10.2035	11.153	9.62133	8.94753	10.652	10.4702	10.5394	10.2735	10.4952	10.9302	10.8213	11.1402	10.4139	12.5602	10.5805	11.1085	12.2933	9.73294	10.9029	9.75272	10.1784	9.13358	11.5915	9.78533
NSG1	15.6425	14.5472	16.332	16.1761	16.7408	15.5608	15.9042	15.7503	14.8157	15.5945	15.8715	15.3037	14.8893	14.4799	16.9971	16.7928	16.4636	16.2785	15.0212	17.3476	16.9849	16.776	16.0437	14.6952	15.9072	15.1446	15.1444	14.6993	15.9951	16.0747	15.9559	14.3107	14.8656	15.3509	15.9492	16.751	16.3612	14.3119	15.4251	15.7137	15.4388	16.5559	16.7203	16.9835	16.9176	16.7261	16.7187	17.6696	16.3769
NTM	10.7009	9.86845	10.6841	10.7123	11.4505	9.02639	10.5922	9.96406	9.27519	10.4432	10.2692	8.55711	8.00134	6.77497	11.5336	9.79711	9.98776	9.7033	11.6428	12.8815	11.0566	9.72813	11.2098	10.5862	10.9692	11.0793	11.0217	10.724	9.86239	11.128	12.3325	8.29571	10.6813	11.0866	12.7517	11.4128	13.3605	10.6722	13.5511	11.9705	12.6093	12.675	10.988	11.5108	11.4004	10.5908	9.98169	12.9201	11.1965
NUCB1	13.5549	13.2204	17.1779	16.4935	16.7075	15.8599	17.2254	16.4645	16.3708	16.2138	16.0899	15.4583	15.0869	15.8062	16.8939	16.734	16.6861	16.8314	16.2815	17.9097	16.8347	17.048	16.9547	16.337	17.026	17.0714	16.5956	16.3711	16.9914	16.8878	17.0983	13.9101	17.0501	16.7787	16.7157	17.1686	17.0334	15.2362	16.5834	16.68	16.8259	17.4397	17.3499	17.2664	17.2174	17.3598	17.3728	17.503	16.8445
NUCB2	13.5559	13.6999	10.0841	13.4699	13.6646	10.2569	10.4895	11.8995	10.3536	11.932	10.8109	10.4696	10.1919	10.4883	14.6456	10.783	9.26424	9.14175	17.2868	12.3855	10.954	14.6589	12.7842	13.9578	16.3645	14.2334	14.7223	13.6421	11.1142	13.9491	10.6884	9.9439	12.699	12.25	10.9167	15.3539	15.8122	13.9705	13.8694	14.8077	14.8426	13.5185	15.2263	14.2131	15.2853	17.5874	15.775	11.0938	15.2929
NXPH4	13.4996	12.3111	12.9091	13.2324	12.3093	12.2106	13.1558	11.5037	12.4991	12.3639	13.0558	11.7573	11.94	11.7452	12.5767	12.9853	12.8199	12.6364	13.4182	13.4144	13.2819	13.2674	12.4633	12.4318	13.1465	12.601	12.4076	12.7401	12.4361	13.1603	13.4573	11.5613	12.5138	12.2589	12.1445	13.6614	13.9585	12.5755	12.578	12.9672	13.0264	13.3127	13.8379	14.311	13.8488	13.9655	12.5439	14.7403	13.6314
OAF	15.621	16.2354	17.4642	16.3632	16.8727	16.5114	16.4645	16.9945	16.1883	16.3701	16.3155	15.1833	15.3215	16.0908	16.4532	16.1	17.0212	16.7802	16.8334	16.7232	15.7411	17.0477	16.181	16.3178	16.7571	17.1556	16.1656	16.6447	16.3655	16.2762	16.7914	15.6415	17.1447	16.9427	16.6049	15.5762	17.0239	15.1631	16.7724	16.5449	16.6428	16.1708	16.1673	15.6163	16.1126	16.1803	16.2187	16.107	16.3249
OGN	12.341	12.4845	12.7573	13.2398	12.3865	12.2471	13.4942	12.4178	12.3601	12.1308	11.5364	11.8626	11.4878	12.5908	12.6947	12.8522	13.7706	11.8655	13.8909	13.4397	12.4019	13.0436	12.185	13.5319	13.3281	14.2664	13.4883	13.6048	13.6844	13.8742	13.4548	12.0397	13.0648	14.1815	13.8	12.019	13.9136	13.3626	13.9298	13.3186	12.7004	13.0368	11.7897	12.613	13.4097	12.3903	13.5103	12.5925	13.7196
OLFML3	11.252	11.404	11.2132	10.0607	11.3292	11.2875	11.228	10.1561	11.2436	9.55963	13.3039	11.2782	11.1824	9.61401	10.1019	11.4629	11.7951	12.0649	12.7278	12.5621	11.2421	12.4301	11.3784	11.1843	9.98438	13.1936	11.3514	12.3191	12.9971	9.9812	11.3098	11.2778	11.6476	12.1986	13.2248	11.3278	11.349	10.0604	12.232	11.4376	11.2713	10.2089	11.3369	11.2206	11.2977	10.2837	11.3247	11.2836	10.7634
OMG	11.6854	11.3001	12.2776	12.1968	12.1968	11.1725	12.6734	11.8834	11.1036	11.514	12.1173	11.3688	11.0625	10.6761	12.4554	11.426	12.0993	12.0511	11.4356	12.8025	12.2345	11.9946	12.7074	11.002	11.4955	12.3641	12.362	11.9708	11.6703	11.6901	12.4229	11.1486	12.1963	11.5549	12.76	12.4863	13.0579	11.4994	12.659	12.0884	12.2467	12.8514	12.8841	12.2065	12.7892	13.185	11.6635	12.7695	12.6292
OPTC	20.1288	20.2708	19.959	20.1121	19.8786	19.6097	20.0929	19.6163	19.5924	19.1552	19.5114	18.3398	18.4947	17.1499	20.3648	17.7063	20.2643	19.5865	21.1854	19.6727	19.2203	20.1928	20.1234	20.3584	20.6886	21.3398	21.1786	20.9644	18.7496	21.176	20.2389	19.652	20.7636	20.4864	21.2402	19.2109	20.6822	19.41	21.2242	20.3091	20.3118	20.6013	19.3365	18.2657	20.13	20.5651	20.3957	18.9747	21.0872
ORM1	19.7352	19.96	16.8841	19.6142	18.8497	17.6117	17.368	17.2951	17.7915	18.3579	17.221	17.1598	17.7425	17.1751	17.4774	16.9956	17.9025	16.6287	20.0934	20.4653	16.4929	17.1769	18.6589	20.1519	19.639	20.7179	20.2976	19.2601	17.8097	19.303	19.3533	18.3656	20.2971	19.9014	19.8336	17.6055	18.9692	19.5342	20.7172	19.5026	18.8899	19.6934	18.3267	15.8844	17.2507	19.2952	17.824	16.4226	19.4164
ORM2	19.78	20.1726	16.9596	19.5477	18.9187	18.6108	17.5655	17.1945	18.014	18.041	17.506	16.7732	18.5388	17.4549	17.68	17.1449	17.4194	17.3108	20.0398	21.0603	17.0675	17.9778	19.2687	20.5502	19.6985	20.5225	20.4002	19.6388	18.9402	19.2514	19.7653	18.8536	20.3293	20.1066	20.013	17.5932	19.2238	18.9141	20.8864	19.6409	19.5932	20.1421	17.7422	15.0466	17.566	19.2239	17.2143	15.6027	19.4276
PAM	12.4611	12.7966	12.7977	12.9221	12.8138	12.5958	12.8677	12.8121	12.4545	12.6136	12.6001	12.1399	12.2038	12.1865	12.5869	11.9034	12.7835	12.9412	12.9645	14.3723	12.8207	12.637	13.0184	13.9503	13.8135	12.5216	13.7646	13.6475	12.9163	13.1584	12.3593	12.5095	13.4607	11.7166	13.6113	12.5958	13.8607	13.234	14.0422	13.2373	13.9986	13.2993	12.0645	12.9053	13.1322	13.6056	13.074	12.8058	12.5924
PAPLN	12.526	11.8698	11.834	12.9881	12.2163	12.1252	11.7523	11.8205	11.7455	11.2727	11.536	10.7053	11.0341	11.2163	13.2444	12.8792	13.6385	13.1503	13.6411	13.3809	12.1004	13.8542	12.1944	12.5941	13.2319	13.4458	13.7711	11.9112	12.6078	14.3863	13.7948	11.6958	12.4554	12.4312	13.4712	12.0321	13.1639	11.6657	13.9373	12.4044	13.4598	11.7765	12.1812	11.8623	13.5236	11.5789	11.8028	12.4387	13.3816
PCMT1	14.1744	13.0797	12.5017	12.9876	12.3455	12.4349	12.4841	12.6576	12.5318	13.0016	12.6714	12.3519	12.4018	12.6409	13.8024	12.7522	12.1419	12.8364	12.2202	12.8384	11.6444	11.9934	12.7511	13.0871	13.4858	13.2741	13.1364	12.9964	12.6164	12.9739	12.4514	17.9119	13.6046	14.3349	12.6711	12.423	14.3854	12.8795	13.5918	13.5412	12.9907	12.75	12.7483	12.2538	12.3953	14.3269	12.9791	12.7531	12.6489
PCOLCE	13.033	14.4684	14.9742	15.4492	15.3172	12.5541	12.7873	14.986	13.7946	12.5736	13.774	12.0791	11.9655	12.2614	15.2664	14.9228	15.5754	14.9807	15.2343	15.9143	14.3073	14.757	15.3896	15.3961	14.9028	15.844	13.2688	15.6202	14.793	16.061	14.9476	12.4381	13.059	15.3197	16.0389	13.7093	16.1491	12.2889	15.1226	13.1337	12.7083	15.9015	14.5737	14.5518	15.5526	15.0643	15.3933	14.7489	14.8802
PCP4	14.4067	14.8315	14.3291	15.3111	13.7166	14.3878	15.4529	15.8021	13.626	14.8866	13.7055	14.01	13.0273	12.784	15.7978	13.3559	14.2262	14.1879	13.5842	14.6179	13.1769	13.5112	16.6077	13.605	13.643	14.1967	14.8375	14.0594	14.5213	14.11	14.1019	16.0016	14.4195	13.5865	13.4078	13.4754	16.8247	12.3911	16.9937	15.6136	14.7227	13.6372	15.9597	15.4523	13.635	17.2762	13.144	16.5881	16.8114
PCSK1	14.4549	13.2259	14.9183	14.2996	14.6534	13.1772	14.5548	14.3652	13.6836	14.3433	14.2911	12.9864	12.4715	12.4787	14.9554	15.3533	14.5375	14.0518	14.002	15.5359	14.655	14.3309	15.0333	13.8196	14.2301	14.3402	14.9372	14.1406	13.6032	14.3836	13.7587	13.2986	14.3179	13.9372	14.8963	16.0921	15.2303	13.4825	14.4934	15.2196	15.9083	15.1782	15.5153	16.5401	15.1548	15.8749	14.3533	16.7495	14.6084
PCSK1N	18.9628	18.4411	19.7905	19.5817	19.692	18.7162	19.4045	19.2271	19.4187	18.8128	18.8834	17.8731	17.828	18.4996	19.7882	19.6923	20.1256	19.7837	18.878	20.276	19.681	20.3105	19.7471	19.887	20.0639	19.8691	19.7535	19.8561	19.9015	19.6978	20.0878	18.1882	20.3923	19.4082	19.9503	20.1515	19.9268	19.197	19.9459	19.9073	20.058	20.2785	19.8199	20.3148	20.1208	20.3928	19.8241	21.1079	19.6368
PCSK2	12.2136	11.5737	15.8221	12.917	15.1952	13.1917	14.7425	14.3472	14.0253	13.5881	13.5635	12.8763	12.9308	14.0196	15.4296	14.8652	14.9046	14.7012	12.6313	15.8854	14.7617	15.1827	15.01	13.863	15.1615	14.5221	15.2399	13.7625	15.119	15.2743	14.2848	12.0191	13.87	12.9987	13.8788	15.6192	14.6083	12.5825	12.8445	14.8284	13.4719	14.397	15.2161	15.3383	15.9515	15.8035	15.8345	16.4124	15.1918
PDGFD	12.0124	12.6905	12.4427	12.4661	12.0701	11.5289	12.2576	12.178	11.4693	11.6636	11.8491	11.0366	10.6753	11.0743	12.7881	12.7687	12.321	12.5558	12.988	11.4534	12.6512	12.4216	12.3688	12.1992	12.4012	14.1696	14.1687	13.5609	12.0683	13.2751	12.28	12.4796	12.3815	12.5357	12.6906	12.4678	12.912	11.8912	12.5326	13.8497	13.8221	12.255	12.941	11.4288	12.0042	12.4718	12.2775	11.8417	15.2145
PDIA3	10.7292	23.7698	12.6393	23.6903	10.7963	11.3192	23.5799	9.66743	21.895	22.7746	12.0658	15.2134	14.6344	14.1256	22.5133	12.8263	13	23.8177	22.4889	25.2693	22.3896	13.2158	23.0662	10.8398	23.5239	24.4343	24.6757	24.685	17.9908	24.0393	24.3377	19.3261	24.7584	24.168	24.7077	20.6243	25.6689	10.3931	26.5211	24.8715	24.3968	23.9093	24.6882	13.8107	10.1055	25.0739	11.1815	27.9009	24.9413
PEBP1	15.805	13.3258	13.9466	14.6524	14.334	13.4115	14.8355	15.1647	13.5268	14.9153	11.483	13.3383	11.3347	11.7483	15.2385	13.3284	14.9913	14.1249	14.0285	14.6645	13.3406	14.3074	14.4187	13.3237	15.2433	14.7832	13.921	13.304	14.6598	14.4144	14.6607	17.9443	13.8782	15.0759	13.8291	12.4066	16.0124	11.5584	15.1592	15.2337	14.1546	14.0963	15.7519	16.5968	13.8538	17.0006	11.5747	16.3778	15.5181
PEBP4	16.0293	15.4342	16.3227	16.5207	16.3838	14.2612	16.3922	16.6958	16.1237	15.315	16.1903	16.0004	15.6915	13.6412	15.5986	16.1691	17.2894	17.2365	16.4305	17.9624	16.038	17.2121	16.7179	14.2143	17.6597	16.1214	16.8229	16.6234	16.516	15.9099	17.0752	14.1883	16.3424	16.2896	16.7087	16.2044	17.1927	15.2653	17.243	14.3407	16.7287	16.6602	16.4331	15.9093	16.5714	16.6806	16.1569	16.1457	16.7414
PENK	11.259	11.3308	11.6949	12.391	10.9697	11.0686	12.2102	12.2271	11.0707	11.2343	11.1968	10.2251	10.4174	10.5043	13.3686	10.663	11.3252	11.2388	12.1565	13.3659	12.024	12.6098	12.6811	12.8387	13.4038	13.5787	12.8707	12.9564	12.5618	12.1463	13.713	11.1729	12.7882	12.9713	13.2461	13.0365	13.5287	12.5102	13.013	13.0664	13.6596	14.797	12.6567	14.3077	12.9267	13.8356	12.3687	13.1705	12.3498
PGAM1	12.6657	11.4878	11.432	11.6479	11.662	11.0657	11.6778	11.7778	11.3428	11.8311	11.3462	10.8253	10.6229	10.7077	12.032	11.6075	13.1773	10.8041	10.4115	10.9235	11.0463	10.5094	11.6447	11.989	11.6987	12.2455	11.9398	11.8092	11.0807	12.7284	11.7081	15.7125	11.4581	12.5371	10.8711	10.7276	12.9614	11.1813	12.3804	12.087	11.6056	11.2555	11.2428	11.2087	10.788	13.5808	11.2835	11.9942	15.1701
PGK1	14.1104	11.8393	11.7027	12.86	11.5883	11.2581	11.8408	13.0204	11.4612	11.9198	11.9592	11.1721	10.4324	9.91066	11.6537	11.0942	12.2404	10.996	11.8689	10.9736	11.9347	11.1348	11.4943	11.3934	11.6299	12.0896	12.4398	10.9177	10.9751	11.7572	11.2185	17.7161	9.95512	10.9328	10.9322	12.9955	13.4886	11.2508	11.9848	12.0986	12.3263	10.5074	12.2879	13.4461	11.1683	14.9656	12.0962	15.1269	14.2251
PGLYRP2	15.2192	16.0944	16.427	16.0626	16.6369	16.4392	16.0877	16.197	16.0988	15.8021	15.4869	15.3452	16.0801	15.1753	16.6403	16.1212	16.8707	16.4031	15.8051	15.9782	16.1499	15.4312	15.8578	16.5082	16.2541	16.3202	15.2284	16.0067	16.3216	16.3448	16.0242	14.4234	15.7529	15.1448	15.5991	14.8257	15.6479	15.1543	15.3015	15.1635	14.8214	15.6534	14.011	12.9827	15.3156	15.0353	16.3683	14.4969	16.1584
PIK3IP1	13.2525	11.4641	12.2605	11.9184	12.3888	11.7108	12.3943	12.1804	12.0976	11.7428	12.3632	11.1708	11.4145	12.1045	12.6364	12.2058	12.3884	12.32	12.3675	16.5892	12.3354	15.2605	13.7541	13.0718	13.4418	15.4832	15.0159	12.5725	13.4233	14.7797	14.88	11.1854	13.863	13.4394	14.8596	13.0947	14.8123	12.1265	15.3543	12.3546	15.3919	15.8479	12.579	13.925	13.0462	13.9558	12.4164	14.0414	12.223
PKM	15.2824	15.3989	15.2438	15.8447	13.6273	13.7913	15.5493	15.3322	14.4052	13.027	13.0162	12.586	13.2599	13.5133	14.6697	13.8375	15.7841	15.6155	15.2852	14.3438	13.5938	13.6411	15.1076	15.7202	15.141	16.3431	15.8966	15.329	15.2573	15.6995	15.1286	16.633	14.8767	15.8414	15.5202	14.6941	16.577	14.8625	16.3498	16.2373	15.9333	14.454	16.487	15.5521	14.8193	17.7304	15.4813	17.4014	17.7917
PLA2G2A	10.5165	8.8461	9.69914	9.81195	10.3849	9.56324	9.59756	11.2334	10.3479	11.6234	9.56059	9.29139	9.31512	9.35718	9.19711	11.3036	11.9334	8.88688	10.0802	11.4629	9.28187	12.4282	11.2923	10.1802	11.333	10.272	9.86272	11.7248	11.2644	9.95452	11.2054	9.57483	11.7439	10.2185	10.0579	10.151	10.5206	9.32525	10.395	10.464	10.3963	11.0681	12.1979	10.2259	10.812	10.8028	9.19434	10.2534	10.1389
PLBD2	15.3226	14.6414	15.5987	15.9914	15.4591	14.7099	15.7805	14.2995	14.1619	14.6282	15.1961	13.8049	13.1207	12.2591	15.313	15.5073	14.8909	15.4213	15.973	16.2181	15.9087	14.7713	15.6375	14.7288	14.7161	15.4437	15.6687	15.3881	14.0324	15.1783	15.9261	14.0544	15.2833	15.1992	16.1148	15.588	16.127	15.3806	15.9627	15.6332	16.2814	15.739	15.455	14.9081	15.3158	13.8422	15.3186	16.4425	14.4823
PLD3	13.5646	13.4937	13.8831	14.5368	13.8347	12.5506	13.5181	12.5966	13.0724	13.4672	13.3297	12.5833	12.0765	12.7173	13.595	13.898	13.6028	13.1989	14.4742	14.3655	13.7621	13.306	13.3595	13.9175	13.9615	14.6817	14.4162	14.2141	12.9334	13.2477	14.4398	13.7896	14.1827	14.3432	13.9168	13.4333	15.181	13.8189	14.7293	14.3427	14.368	14.0482	14.0272	13.225	13.4183	14.4086	12.9026	13.9412	14.048
PLG	17.8557	18.8323	18.51	18.5943	18.4349	17.9266	18.8243	18.3768	18.307	18.1358	17.9824	17.6156	17.6573	17.5662	18.8198	18.7548	18.9137	18.7314	18.5867	17.4057	18.5279	18.3839	18.0862	18.8975	19.0761	18.614	18.0928	18.2113	19.149	18.7452	18.4179	17.0843	18.4823	18.0506	18.4853	17.7119	17.3294	17.5645	17.6763	17.6157	17.6227	18.3945	17.4171	16.3764	18.1427	17.323	18.5865	15.716	18.927
PLOD1	11.6799	11.0247	11.036	12.1469	10.9709	11.176	10.4118	11.9488	11.2153	11.3027	11.8843	11.4323	11.0754	11.1749	11.4019	13.4299	10.8797	11.0592	12.4337	10.302	13.5872	11.3703	10.686	11.2463	11.1937	10.9145	10.8374	11.4752	11.2695	11.2617	11.2235	11.7727	11.3787	11.3391	10.6621	12.7281	11.443	11.7585	11.5447	11.5707	13.0068	10.8539	11.0388	10.3404	11.6298	11.3362	12.8214	10.7746	11.9581
PLTP	10.9235	12.2802	11.6097	13.2913	14.0349	11.3068	12.8881	10.7635	11.473	11.2489	11.3541	9.86116	11.8785	12.3531	10.4929	12.9828	11.5985	13.9176	14.157	14.49	12.4189	11.3788	11.9452	12.2048	13.8123	12.6161	13.0575	12.239	12.3739	12.2082	12.8979	11.9005	12.0731	12.6979	13.9821	14.1606	12.2402	11.1745	12.5749	11.9017	12.1527	12.3369	11.8768	13.1405	15.134	13.59	12.8166	14.0816	13.2278
PLXDC2	13.176	13.0369	12.0508	11.8684	11.6092	11.4598	11.404	10.7566	12.7526	12.9855	10.9876	10.7649	11.4694	11.2062	12.9716	13.0005	12.5212	12.3339	13.4211	14.1396	12.19	12.3645	12.2884	13.3526	11.9563	13.7851	13.5661	12.0144	9.64927	12.0914	13.6119	12.0617	12.6471	12.07	13.9561	11.9684	13.9644	13.0268	13.8433	13.5831	14.3115	12.345	12.8362	12.3858	11.5379	12.7549	11.6285	12.5457	11.9838
PLXNB2	11.2092	12.2349	9.96117	11.3156	10.1889	13.072	12.7641	10.1137	9.64616	9.58516	9.50753	11.3758	9.10751	11.1854	10.9805	9.96497	11.1451	10.0358	11.1274	11.3924	12.7718	10.1712	12.2819	11.3149	9.99241	12.6153	11.4137	12.7614	10.0762	13.4103	11.3726	11.1892	12.7365	10.0605	10.3562	13.0785	10.474	11.2239	11.7881	11.3546	13.0404	10.0634	12.7059	13.9243	9.79818	10.0951	12.3559	10.453	12.2833
PON1	13.5253	13.9139	13.4965	13.5786	12.2329	13.5665	13.5138	13.515	13.5353	13.4822	13.5051	13.4421	13.5085	13.4388	14.6273	12.9325	14.8336	12.6148	13.4359	15.6252	12.532	12.6749	13.1626	15.4119	14.7216	11.9312	13.5423	13.2991	12.3957	13.7631	12.2123	13.488	13.5499	13.4027	13.5382	14.1547	13.5452	13.3993	13.6141	13.5155	13.5524	13.085	13.5535	13.448	16.8913	12.5366	13.5776	13.52	15.1311
PPIA	13.26	12.0806	13.6946	13.0745	14.2381	12.6324	13.9286	14.9646	13.241	14.8303	12.6616	12.0479	12.4029	11.8317	16.048	12.3666	15.5338	14.1035	11.7833	14.1981	11.5543	13.1228	13.8429	11.8221	13.9104	13.8191	12.0951	11.9916	14.3456	13.984	13.3542	15.4651	12.2957	15.5871	11.3207	13.4547	15.0039	11.762	12.6922	14.9576	12.2759	13.037	16.7679	15.6972	12.6607	16.9224	12.3768	15.6776	16.0006
PPT1	12.7389	14.42	11.4445	14.5994	11.7755	10.739	11.5929	11.6049	10.8078	11.3049	11.0067	10.2126	11.4838	10.1388	12.0712	17.7412	12.2637	11.749	12.1732	11.9239	11.9092	11.8664	13.3701	14.7987	13.3911	13.6585	13.6999	12.5759	12.159	13.685	14.8275	12.8381	14.2084	13.677	13.9136	11.8197	14.459	12.2946	12.6999	13.7032	11.885	12.9013	13.0762	10.6758	12.03	13.9787	12.5069	12.1248	13.8916
PRAP1	10.4382	10.4382	13.1173	10.4382	9.97656	10.4382	11.1462	12.3506	10.4382	10.4382	8.58579	10.4382	10.4382	10.4382	12.0606	10.4382	12.1118	12.2491	9.82539	13.0386	12.18	11.7794	8.60338	10.4382	11.5411	8.9304	10.4382	10.4382	10.4382	10.4382	10.4382	10.4382	10.4382	10.4382	9.23329	9.11824	10.4382	10.4382	10.4382	10.4382	10.4382	10.4382	8.3964	10.8714	9.60226	9.88386	9.28874	10.7626	11.4248
PRDX1	10.1957	9.65021	9.98457	11.914	10.0814	9.25297	11.597	11.9064	11.1979	10.4682	9.67286	9.18347	9.44302	9.11431	11.6907	9.65327	9.88696	11.7287	10.2921	13.3627	9.74397	12.4772	11.4739	11.3789	10.2694	11.5247	10.5974	10.1797	10.1997	10.2509	11.0885	11.3484	12.2288	14.9675	10.5458	14.0577	15.0562	9.73445	12.6622	15.1817	12.5493	10.0122	15.572	15.8201	11.3335	16.0014	11.6825	15.8776	15.1807
PRDX2	12.5725	12.0526	13.0436	13.6744	13.3143	12.4955	13.0228	14.072	13.259	13.6079	13.1888	12.9709	12.7335	11.9487	12.9297	12.7183	12.6576	13.2552	13.6342	13.6	12.9356	12.4838	13.2156	13.9026	13.6762	14.3067	13.9179	13.2059	13.866	13.8247	12.8281	16.2453	15.6629	18.1993	14.0431	16.6445	18.0157	12.4292	15.2176	18.8531	14.5661	13.0457	19.9424	18.8197	14.1223	19.5203	17.4035	17.8554	18.2617
PRDX6	14.5923	12.7881	12.6568	14.203	12.9017	12.6683	12.1545	13.7892	11.7133	14.059	12.7574	12.4506	11.2825	11.9031	14.47	12.2089	14.4602	13.8877	13.3013	13.0892	12.3371	12.8252	11.6888	12.8715	12.6196	15.0664	13.9198	12.8826	12.7731	14.4404	13.5245	18.2876	13.763	16.1899	13.8153	12.5907	16.1731	13.061	15.1535	16.2291	14.215	13.1776	16.4191	16.7467	12.5615	17.1279	14.9653	14.8583	16.2901
PRELP	16.3802	16.9139	17.5518	17.53	16.9414	17.0954	17.7307	17.3046	16.468	16.4769	17.0142	15.8655	15.272	15.4319	17.29	17.4329	17.6985	17.4637	17.3732	17.1207	17.0193	17.3651	17.4283	17.0051	18.0069	17.7118	17.2643	17.5402	16.9838	17.2354	18.0121	16.2791	17.5302	17.1932	18.4411	17.0262	17.9622	16.0709	17.3066	17.3159	17.5444	17.1417	17.3792	16.3659	17.5992	17.8099	17.637	17.5048	17.9054
PRG4	13.6167	13.5516	15.1352	13.8311	12.3286	13.6339	14.0787	14.001	13.747	13.693	12.4847	13.2388	13.5786	13.8897	13.9088	14.9095	16.8745	15.2725	14.7927	12.8332	15.0338	16.4894	12.3085	11.1528	15.7862	16.1485	13.7183	13.8009	12.5897	11.8895	11.432	13.9017	15.4523	15.1268	13.4152	13.4697	14.3316	13.2146	13.7231	11.7767	13.7692	13.3684	15.4505	13.9252	15.1996	16.0106	12.0624	13.9017	12.1558
PRKCSH	9.42489	9.42489	9.42489	9.42489	8.89824	9.42489	9.44744	8.68378	9.42489	9.42489	9.42489	9.42489	9.42489	10.9308	9.16632	8.92709	8.93191	8.42198	9.42489	10.9323	9.42489	9.09878	8.25224	9.42489	8.96476	9.42489	9.42489	9.42489	9.42489	9.42489	11.5033	11.1952	9.18957	9.42489	9.42489	8.59282	9.5673	9.42489	9.42489	12.2623	9.47154	9.06421	8.99469	8.43685	10.9266	11.2352	9.62964	9.26816	9.23829
PRNP	11.6066	13.7718	11.4931	10.5484	11.4892	10.9407	11.434	12.7887	16.2341	16.1475	11.5036	11.5184	10.1793	10.7584	11.5466	16.1775	11.5887	11.5992	16.1722	13.5477	11.7438	11.0394	16.8159	16.4892	13.3549	16.5763	16.6327	16.4062	12.3787	14.147	11.8072	9.10535	17.2052	14.2052	16.1339	16.5281	16.627	15.4896	15.4904	15.4062	16.528	16.5502	10.8276	12.5086	11.8352	14.0549	10.7443	10.6152	11.2217
PROS1	11.2092	11.2737	12.8507	11.5641	12.0158	11.2014	11.5412	10.6114	10.6966	10.8703	11.3484	10.481	10.4939	10.6127	12.4501	11.8863	12.2507	12.4083	12.5486	12.4267	11.1929	12.3339	12.0537	12.367	12.7995	13.0278	13.0825	13.1136	11.7118	12.2795	11.9902	11.4655	12.6515	13.1692	12.7121	12.4595	12.0324	11.3172	11.9643	12.6149	12.2343	12.2228	12.8285	12.1651	13.0611	13.2503	12.3404	12.2444	13.4622
PRRT3	11.8454	11.1465	12.4842	12.7321	12.5569	11.1806	13.0297	12.6355	12.1252	11.7002	10.4276	9.6797	11.0072	12.1529	12.8671	12.4386	13.136	12.7766	12.7379	13.8845	12.1566	12.7462	12.692	12.3595	13.0084	12.946	12.9084	12.8255	12.9415	12.8673	13.0789	11.459	13.1456	12.6756	13.0994	13.1758	13.2381	12.4176	12.9877	12.6547	13.2034	13.3188	13.1642	13.6078	13.137	13.3921	12.7943	13.3674	12.2014
PRSS1	28.6845	18.4027	15.834	17.4497	22.7909	14.9467	15.8419	17.6104	15.8822	18.9094	15.4575	19.1962	14.3238	16.7849	17.1624	33.9117	29.7549	30.0643	14.7833	30.7996	29.6249	23.0031	19.5081	14.924	19.226	17.9892	33.1792	33.075	14.598	30.8642	37.2323	14.0721	17.775	18.7919	33.4407	33.0123	19.0147	14.7104	31.8566	15.5978	19.4807	17.768	18.9177	31.9196	33.1124	18.2198	19.924	31.2963	17.7941
PRSS56	9.54579	9.54579	9.54579	9.60171	9.07466	9.54579	9.54579	8.15248	9.38507	9.54579	9.7985	9.54579	9.54579	9.54579	9.32476	9.16877	8.66496	9.40469	9.05448	8.80064	9.39834	10.7347	8.6096	9.54579	9.74812	9.54579	9.63046	9.19957	9.54579	9.49233	11.1573	9.36981	9.53627	9.54579	9.54579	9.54579	12.478	9.54579	9.54579	11.0352	9.54579	9.54579	9.54579	8.88298	9.54579	10.7143	9.56608	8.95094	10.0104
PSAP	19.9499	19.8795	20.5055	21.1751	20.7209	20.6558	21.2276	20.4154	20.3691	19.8359	20.2427	19.1222	18.9643	19.3293	20.62	20.0575	20.5307	20.4656	20.7745	20.7613	20.4091	21.147	20.0714	20.2018	20.5237	20.5918	20.4556	20.2747	20.1542	20.2968	20.9932	18.456	20.386	20.646	20.4042	19.6592	21.2543	19.7205	20.3481	20.2889	20.6582	20.4493	20.2323	19.7527	19.6636	19.6771	19.0863	19.4094	19.2948
PTGDS	22.0767	20.6368	23.9778	23.7875	25.2213	23.8799	24.427	24.7214	23.8949	24.3089	24.3147	23.1852	23.2168	23.4988	24.8492	24.1365	24.237	24.5869	23.5097	26.3306	24.1861	25.3894	25.0465	23.7979	25.2599	24.5807	23.5687	23.7117	24.9234	24.9365	24.8769	22.5083	24.0105	23.649	24.1842	23.6032	24.9014	21.0839	22.7149	24.8037	23.2525	25.3477	24.6213	24.7181	24.4769	25.0467	24.3071	25.553	24.5295
PTPRG	12.4941	12.1396	12.7571	12.916	12.8302	11.8239	12.4357	12.3662	12.1679	12.1772	12.7071	11.7885	11.5985	11.4212	12.4888	12.8971	12.4937	12.217	13.2023	13.2634	12.1969	12.3766	12.9578	12.3504	13.1348	12.5881	13.1561	12.7134	11.7341	12.8949	12.4152	12.7326	12.3151	12.2279	14.0603	13.4809	14.6154	12.4153	14.0269	13.6009	13.8223	13.1412	13.0295	12.8888	12.9277	13.2528	12.9277	13.4758	13.1755
PTPRZ1	10.049	10.2307	11.4714	10.1524	10.934	10.3486	11.7403	10.5705	10.4668	10.8535	10.9758	10.3257	9.6207	10.3282	11.4844	11.8622	11.2117	11.2764	9.16052	11.1	11.4473	11.3646	12.4563	10.8175	11.4654	10.6934	11.138	10.8618	10.7555	12.4551	10.9373	9.0059	10.9641	9.97943	11.6723	12.7303	11.1054	10.541	11.5796	11.0855	12.7165	11.2092	10.3519	11.4412	12.146	10.9495	12.1195	12.0973	11.0916
PVALB	9.3959	8.99295	9.46757	10.1117	10.3716	9.65147	11.5886	10.2503	9.76018	11.1035	9.85409	8.80198	9.08271	9.84507	11.5023	9.61592	10.1822	9.92631	9.58472	11.8103	9.64254	10.8776	9.88935	8.88742	11.2851	10.4655	9.85969	9.65843	10.5989	9.61176	9.89459	8.42876	9.59073	9.4722	9.89386	11.557	11.329	9.10542	9.63729	9.33327	10.0413	9.72532	9.91077	12.4466	9.17757	9.27492	9.663	11.9781	8.54038
QPCT	16.9618	15.5104	16.9658	16.8884	16.0097	14.2953	16.982	16.1104	15.1355	16.5393	16.1664	14.4828	14.2264	13.7122	16.5728	16.7866	16.3449	16.657	16.5954	16.7718	17.3041	15.9857	16.9662	14.8653	16.7545	16.5623	17.0737	16.3794	16.2025	16.2881	17.0184	15.4609	15.4529	15.9125	17.0325	16.6289	17.317	16.0303	17.3059	16.117	17.1516	16.9162	16.2978	15.3809	16.8377	16.7723	15.6852	16.4676	17.3111
QSOX1	14.7784	14.5888	14.6927	15.1596	14.6386	13.0295	14.8495	14.1503	13.9517	14.0695	13.9076	13.1419	12.2686	12.8148	14.8455	15.3806	15.2462	14.7753	15.2346	15.926	14.9302	14.6321	15.2828	15.0222	14.6878	15.255	15.7107	15.1219	13.965	15.4383	15.0941	13.8306	14.9947	14.89	15.2682	15.3618	15.5238	14.9191	15.4327	15.1301	15.5231	14.8757	14.7183	14.7756	15.015	15.3186	14.9233	15.5059	15.2597
RARRES2	16.9027	17.3565	17.4043	17.6855	17.271	17.3823	17.9264	18.1968	16.6354	16.8118	17.108	16.7306	16.7411	16.9606	17.7211	18.04	18.7459	17.9364	17.5626	17.5152	17.3632	18.7584	17.6076	17.0561	18.9954	18.0978	17.3474	17.8327	17.5651	17.9162	17.7744	16.6651	18.3299	17.9425	18.1848	17.2198	18.0546	17.0599	17.5208	17.7578	16.924	17.6714	18.1659	14.7185	17.6028	17.8849	17.2154	16.2398	17.8474
RBP3	18.448	18.8585	19.3391	19.5509	19.694	17.9379	19.4339	19.1664	18.9993	18.9615	19.1324	17.6747	17.3251	16.5765	18.9126	19.8813	19.7129	18.9349	20.5633	20.5836	19.5028	18.8543	19.5227	19.4279	19.8394	20.0934	20.5089	20.1194	18.9228	19.5928	19.3886	19.0806	19.6221	20.2975	21.1744	20.5079	20.5144	19.3059	20.5873	20.1445	20.266	20.4041	19.44	18.1471	19.6679	20.0151	20.6913	18.8274	19.9309
RBP4	16.4933	16.7981	17.3216	16.7833	17.4631	16.5943	17.0777	16.872	16.3386	16.5905	16.2599	16.587	16.8303	16.3717	17.2498	17.0359	17.7412	17.1452	16.8182	18.1655	17.0247	16.6351	16.0972	16.4341	16.6952	16.542	16.2795	16.6696	16.7558	16.6646	16.4019	15.2832	16.8087	16.3449	15.8954	15.5197	15.5398	15.8728	16.383	15.6644	15.6612	16.804	16.4046	15.2191	15.818	16.4492	16.5691	15.4073	16.3832
RCN1	12.1791	11.8079	11.8659	12.6968	12.6643	11.1852	11.568	11.8622	11.5857	10.567	12.0353	11.1278	11.1345	10.1882	11.6033	11.8032	12.5435	10.8905	12.2176	13.7559	12.1293	13.3889	12.5114	11.0784	13.7123	13.1704	12.2367	11.3221	12.7452	12.2417	13.2414	11.47	13.4372	11.8935	13.2582	11.5603	14.1687	13.2084	11.6378	11.8139	13.6783	12.9319	11.2186	12.1882	12.6706	13.2422	12.1055	12.2195	12.0744
RCOR1	25.5697	24.6568	25.8419	25.0951	25.5234	24.4873	25.5443	24.4718	25.0255	24.644	24.8829	24.8343	23.2274	23.2516	25.1936	25.5804	24.9805	25.3039	24.5056	24.6421	25.5009	24.5374	25.7019	24.7967	25.3887	25.0683	25.5125	25.0138	24.2061	25.0979	25.1281	23.5613	24.887	25.1109	25.5772	26.4512	25.5965	25.4201	25.5786	25.6447	25.6365	25.125	25.0953	24.3806	25.4646	25.3335	25.1329	25.5638	25.3367
RNASE1	18.45	15.7155	17.2245	18.0216	17.5711	17.5647	19.6108	19.0766	18.2025	18.8672	17.4913	17.3606	16.595	18.8098	18.3174	18.1802	18.6252	18.8554	18.2504	19.8695	18.3074	18.674	19.4776	18.2989	19.2585	18.9536	18.7009	18.3567	19.0756	18.7969	19.5892	15.6586	19.1994	19.0977	18.0246	18.1787	18.8774	16.9991	18.831	18.0756	18.6492	19.1593	19.2571	19.1836	18.9988	19.4602	18.6589	19.5228	18.343
RNASE4	12.6273	11.8546	14.2438	13.8011	12.6394	10.8985	14.0427	13.3628	12.0923	12.4337	13.1817	13.1553	10.9934	10.5228	13.4731	13.3735	13.949	13.5201	12.7409	12.7011	13.8626	13.2147	13.6157	12.2828	14.1574	13.5986	13.6653	13.428	13.8445	13.1769	13.8884	12.3122	13.7322	12.6081	13.7059	13.4039	13.3898	12.4573	14.0881	13.0466	13.9543	12.9285	14.1179	10.0295	12.5222	13.7177	12.3599	11.8178	12.6722
RNASET2	14.7484	11.9258	15.4631	15.5468	15.1978	14.2631	15.1357	15.0022	14.5118	14.2695	14.7492	14.0557	13.6122	12.0204	13.664	14.8454	14.4483	13.7402	14.8452	15.0045	15.2398	14.6384	15.51	14.4149	14.955	15.0582	14.5401	15.0931	14.8209	14.3733	15.0888	11.7366	15.2138	14.3085	15.1867	14.4409	15.1043	11.7592	15.2475	14.8263	14.9458	14.8411	14.919	14.32	14.7812	14.481	14.1634	15.1279	14.5372
RNH1	11.9604	9.91562	11.0621	10.7365	10.4438	10.7328	9.60755	10.6485	10.9755	11.4255	11.3573	10.6396	10.5211	10.76	11.2083	11.2157	10.3103	10.8768	11.3973	13.4203	11.1107	11.1603	11.2047	11.0604	12.8432	9.97239	11.3306	11.7581	11.2974	12.1447	13.1854	13.9123	12.2081	13.2741	11.5786	11.5422	12.7885	10.6252	12.294	13.047	10.5517	11.1897	13.1588	10.8307	11.7262	13.5021	11.1972	11.6108	13.4933
RS1	17.693	17.2379	15.9793	16.5814	17.718	15.6238	17.6317	16.7475	15.8304	16.96	16.9916	15.3791	14.9831	14.1212	16.2864	16.7362	16.4869	16.9231	17.9827	16.6273	17.7323	16.1943	18.0307	15.9567	16.6858	17.9831	17.2565	17.8958	15.6987	16.6946	17.1742	15.5696	16.3847	17.4079	18.1428	16.837	17.5344	16.3845	17.748	17.6842	17.5843	17.7401	17.0606	14.6416	17.3439	16.2397	16.3932	15.562	17.0842
RTBDN	13.7967	15.2952	15.8132	15.6946	17.609	15.9424	15.9299	16.0973	15.7278	15.2498	14.7234	14.6243	15.3193	16.2979	17.355	16.1117	18.5054	16.5051	16.3092	19.8148	15.9542	18.298	15.7035	16.4505	17.9999	17.0917	15.2808	17.0603	17.6924	16.2475	16.1474	14.2702	17.3931	18.0856	16.6603	15.522	17.4556	14.9237	15.8705	17.5019	14.8997	15.5813	18.9415	17.4515	16.5107	17.9528	17.7719	18.2333	16.5645
S100A4	14.5452	13.4649	14.0723	13.3729	14.707	13.3346	14.4202	14.6302	12.3606	13.2946	13.5159	13.2533	12.9504	13.0328	13.3745	13.3531	14.8246	13.5786	13.4879	12.9885	13.5049	13.5661	13.0625	14.0624	14.1241	13.5371	13.879	13.5824	13.9557	14.2058	13.1014	13.8554	14.0744	16.2686	13.7586	13.5633	15.8924	13.2777	14.6955	15.9022	14.4037	13.3457	17.33	15.3551	13.5011	17.2849	13.8937	14.8211	15.8454
S100A6	18.0067	15.7986	16.414	18.2937	17.2634	16.2435	17.0882	16.8045	15.9865	16.7952	15.5831	15.2709	14.8933	14.6817	17.2069	15.6866	17.6516	15.839	15.5323	15.9312	15.8923	16.8935	16.719	15.7545	15.2467	15.8774	14.5518	15.4541	15.8794	15.6606	14.8861	18.6883	15.6761	18.6413	15.2593	15.0867	18.1131	15.2655	17.5966	18.4936	17.4603	14.5386	18.7073	19.3195	15.4775	19.0892	16.8925	19.0369	18.3137
S100A8	15.6845	13.6099	13.0253	12.6941	14.4814	13.35	11.7068	12.3327	13.245	13.8714	16.5289	12.7987	10.7704	10.4406	14.5076	12.9171	14.3817	17.6205	13.6896	13.7	13.6696	13.6131	14.5316	11.1578	13.1636	13.8562	14.5258	13.4915	10.9571	12.9338	14.7383	14.6225	13.5239	13.8705	12.5525	13.2778	15.8391	13.0727	14.3916	14.3129	15.9289	16.5369	14.5244	17.2647	15.316	12.567	13.2226	16.0979	13.0048
SAA1	12.2518	11.9893	12.2068	11.3543	13.1405	13.1153	13.0848	13.0957	12.9496	11.7485	13.485	12.5262	12.3206	12.6874	13.7705	13.0936	14.3822	13.6831	11.7371	14.1393	13.1355	16.2837	11.2616	12.3349	13.1431	11.6936	11.2044	12.3568	13.3181	12.7365	13.2841	11.922	12.5621	12.1557	12.0956	12.1425	12.1343	11.817	12.0167	12.1067	11.9654	10.8359	12.432	11.4834	11.784	12.2318	10.833	12.4175	14.2963
SAA4	13.207	11.9209	15.8995	13.8553	17.0756	16.6263	15.9906	16.546	15.4595	13.3103	14.9171	15.4986	15.9512	15.9693	17.1837	14.963	17.4566	17.1682	13.9973	17.9829	16.5075	15.9181	13.1935	14.8911	15.9456	14.1226	11.3384	14.2131	17.3047	15.2533	15.5571	12.2477	14.976	12.8206	11.8096	12.9544	11.8139	13.0388	12.0573	12.1591	12.3318	14.578	14.2353	12.8744	15.9801	12.8494	16.3246	14.4054	16.1699
SBSN	10.9892	10.7731	10.765	10.5189	10.3561	10.4148	11.3208	10.3375	10.9929	10.6101	11.379	11.1918	11.1059	11.5999	10.9305	12.1936	10.9299	13.7351	11.535	11.7693	11.5425	10.6124	12.6064	12.0032	10.6224	10.412	12.1839	10.515	10.3556	10.7067	13.205	10.9976	10.4621	11.204	12.6285	14.6373	11.9532	11.3129	10.7259	10.9378	12.5558	11.2759	13.1074	14.7516	13.2144	12.7305	12.4586	13.8379	11.0105
SCG2	16.5382	16.4056	16.7421	17.4141	16.9391	16.7007	17.7877	17.7017	17.6112	17.3789	16.7014	15.6064	15.8756	17.2594	18.3116	16.8829	17.8402	16.9907	17.4197	18.2788	17.1391	18.3373	16.8677	16.9126	18.2487	17.4364	17.4759	17.5568	18.3854	17.2887	18.1127	15.8303	18.0912	17.3409	17.3917	17.1266	17.6792	17.3183	17.6472	17.2338	16.2218	17.3776	15.8224	16.8408	17.3454	17.9957	17.2649	16.5387	17.0242
SCG3	15.103	14.5046	16.1084	15.6431	16.7093	15.3071	16.4943	16.4371	15.6944	15.3419	15.117	14.4021	14.6137	14.7864	16.6136	16.2001	16.6237	16.5561	16.0107	17.4505	16.1254	16.6483	16.8101	16.0038	16.984	16.4056	16.2607	16.3896	16.3734	16.346	16.7019	14.8546	16.5994	16.3132	16.9088	16.915	16.7581	15.7835	16.5838	16.3967	16.456	16.8047	16.1831	16.744	16.7779	16.7433	16.3746	17.2711	16.3888
SCG5	15.6591	26.5055	16.3224	16.2838	29.8363	16.4937	16.7155	29.5697	29.5418	15.7097	16.0026	15.9205	28.0933	16.2291	32.2268	15.2555	32.1312	31.0065	15.5951	32.5349	16.165	31.4395	18.264	30.3874	31.5899	31.8076	16.9425	31.2212	32.1793	17.5209	17.6047	14.4999	31.5657	30.4099	17.6015	17.233	31.9212	30.1142	31.1657	31.4194	17.8825	15.9307	29.9218	31.8733	17.3999	31.8483	31.3708	31.4413	30.7526
SCUBE1	12.4059	11.5967	12.5785	11.2964	13.2586	11.6463	13.282	10.9098	12.0471	11.6986	13.1667	10.6151	10.4936	9.75318	13.3132	13.2627	11.122	11.1349	13.1915	13.95	12.9479	12.5178	13.2444	13.7427	13.5472	12.2083	13.2972	13.9721	11.1637	13.6973	13.6522	12.0428	14.4581	14.1808	14.2312	14.2297	14.7607	10.8055	14.1007	13.4958	13.5846	13.6108	13.9446	13.9757	14.4143	14.5111	14.063	13.6712	14.5479
SDC1	11.734	11.1803	11.9215	11.9915	12.056	11.5974	12.4591	12.0337	11.7161	10.9437	11.0964	10.583	10.5189	11.4325	12.9993	12.9956	13.0424	12.4872	12.1927	12.9071	12.0609	12.7692	11.5484	12.207	12.4566	12.5124	12.3576	12.3248	12.7548	12.9116	12.1203	11.1235	12.4651	12.0095	12.2254	12.085	12.8206	11.9573	12.4223	12.1443	12.3115	11.5274	12.1655	11.7388	12.0818	12.0199	11.8184	12.0721	12.0932
SDF4	12.2382	11.8452	13.5341	12.7156	13.3398	12.7077	14.4337	14.2731	13.2036	13.4615	12.5045	11.8058	12.5922	12.2333	14.64	13.6416	14.3153	13.8741	14.2614	15.1764	13.8203	14.5168	14.3828	12.7848	14.5817	14.4889	14.5461	14.3132	14.3186	14.0756	13.9687	12.6135	14.9037	14.2002	14.5833	12.7337	14.7203	13.7064	14.6808	14.3386	14.2059	14.1292	14.0137	14.2436	14.3027	14.546	14.3549	14.0617	14.0067
SELENBP1	14.7213	14.5148	15.5548	15.8459	15.2107	13.7565	15.207	15.0019	14.7594	15.0224	14.886	14.3021	13.6402	13.0761	15.5889	15.5105	15.398	14.6249	13.8827	15.4979	15.334	15.7657	15.2346	14.6731	14.5234	15.4019	14.9575	14.9708	15.0871	15.0668	15.5087	13.4637	15.0662	15.1572	15.2449	15.2062	15.6303	14.6103	15.3822	15.759	15.1063	14.2386	16.085	15.5714	13.2448	15.7826	13.6735	15.5547	14.7895
SELENOM	11.1707	11.0743	11.1843	10.8605	11.8594	11.1634	11.085	10.8979	11.3385	11.5061	11.3054	11.3531	10.1551	12.0184	11.5474	11.485	11.6551	11.4726	11.2041	11.7093	11.4445	11.459	11.4622	10.7532	12.2149	11.0221	11.6156	11.5021	12.1705	11.673	11.3895	11.1409	11.7384	11.4496	11.5257	11.5909	11.5179	11.1072	10.7184	11.1527	11.2875	11.2997	12.416	11.643	11.5409	11.5429	10.7043	11.6552	11.5338
SELENOP	14.4737	14.5123	14.9989	15.0476	15.3422	14.551	15.0938	14.7592	14.5145	14.3514	14.2381	13.8906	12.9671	13.2029	15.11	15.2579	15.4981	14.0496	15.5739	16.4918	15.0628	14.6166	15.1187	15.32	15.1227	15.3097	15.4403	15.8295	15.0851	16.2757	15.5602	14.1826	15.4474	15.2204	15.7347	15.2929	15.8374	14.9076	15.6589	15.4428	15.7658	15.7806	15.5507	15.5975	15.2412	15.9442	15.5506	16.0137	15.5808
SELPLG	14.6995	14.227	14.5023	13.9891	14.0602	14.516	14.8174	14.336	14.293	14.5589	14.4382	14.0972	14.2009	14.4015	14.8385	15.1171	14.8562	14.9259	14.9964	15.7049	14.899	15.561	16.0832	15.5931	15.5029	15.6517	15.2759	14.8351	15.7289	15.8201	14.8402	14.1492	15.4254	15.3153	15.4458	15.525	15.299	14.1701	15.328	15.5166	15.4817	14.8417	15.2803	15.6595	14.6711	15.0435	14.894	15.1685	14.9487
SEMA3A	14.0157	13.1167	13.459	14.5425	13.1513	12.6495	14.5553	14.2686	13.0784	13.1728	14.2668	12.9154	12.5379	12.481	13.4726	14.6324	14.1449	13.9092	15.0787	12.7335	15.5109	14.8686	14.7906	13.3273	14.384	14.8609	14.9278	14.7447	13.8414	14.5102	14.9222	13.541	15.1667	14.1111	14.9169	14.4323	15.0627	14.0919	15.0703	14.8972	14.9239	14.7177	14.8165	13.1292	15.3298	14.539	14.8261	13.4377	15.2757
SEMA3B	14.7934	15.3793	16.2145	15.2777	15.0988	14.7453	15.8174	15.246	15.0538	14.8896	15.4	14.4924	13.9546	13.8848	15.5113	16.0983	15.6718	15.717	15.6447	14.0831	16.183	15.7118	16.1986	14.9019	16.0602	16.146	16.3408	15.8379	14.4915	15.4036	15.3762	13.9288	15.6686	15.1539	15.7162	15.9627	15.9251	14.9154	15.5055	15.5984	15.9476	15.5299	14.2387	13.015	15.5686	15.3058	15.5616	14.1842	16.1781
SEMA3F	12.6336	13.4087	13.9512	13.6065	13.4197	12.2939	12.8488	13.5585	11.6559	11.5727	12.946	12.4626	11.7435	12.5008	14.6836	14.0066	14.5437	13.363	12.9255	14.3156	13.6935	14.0524	14.1054	13.8485	14.1232	13.8198	12.9193	13.7233	14.127	11.7066	13.2554	12.5402	13.664	13.787	13.9459	14.4976	14.6206	13.7133	11.9996	13.0375	14.1039	13.2855	12.3721	13.6692	14.8825	14.4555	13.9417	14.4785	13.7165
SEMA4B	11.6741	11.2914	14.4428	12.7565	13.7021	11.9622	12.6675	12.6779	11.8313	12.3172	12.3763	11.6987	10.992	10.5746	13.3599	13.1794	12.9617	15.3173	12.372	14.0688	14.9211	12.9701	13.9482	11.476	12.189	13.4281	14.3063	13.6979	11.9885	12.3618	13.3368	10.6422	11.7576	11.3901	13.8909	13.515	14.3325	11.0819	12.0496	13.5154	11.9114	14.9519	13.8118	11.8999	14.3182	14.4837	14.3393	13.5584	14.913
SEMA7A	16.4845	15.5256	16.2367	16.7305	16.1278	15.3122	16.4822	16.048	15.4565	15.9891	16.2598	15.5121	13.8025	13.6524	16.8895	16.7606	16.3675	16.162	16.539	17.3849	16.5629	15.6488	16.8234	15.9535	16.2187	16.0108	16.7161	16.2015	14.5701	15.7328	16.5615	13.9039	16.0748	16.1018	17.1395	16.519	17.0058	15.7424	17.1117	16.4487	17.32	17.0903	16.5767	16.7499	16.522	17.015	16.2718	17.7032	16.322
SERPINA1	21.8657	21.8678	34.9115	22.2654	37.1484	34.4982	35.7076	36.284	35.7929	35.8112	33.8377	20.4736	34.8296	20.5522	37.3332	35.3071	37.3913	36.2377	21.4286	37.3128	34.3127	35.9324	34.3419	36.1839	38.0932	36.6668	22.0448	37.2595	38.4573	37.8269	36.6132	20.985	21.8376	21.7256	21.6254	20.8616	21.4343	21.671	22.1778	35.4461	20.9052	35.8741	33.1096	20.7877	21.2003	21.0304	35.9809	20.8141	34.9481
SERPINA3	19.3656	19.6018	18.3355	19.4278	19.2798	17.4074	17.9532	18.1357	18.3714	18.1905	18.3938	17.086	17.5286	17.0688	18.17	19.0145	19.0814	18.6619	19.5029	19.7212	18.3787	18.2008	20.0044	19.7935	19.2011	19.9145	20.0841	19.3379	18.2512	19.6488	18.6798	18.7455	19.4663	19.4934	19.2909	18.7594	19.0555	18.9564	19.944	19.4738	19.149	18.7657	18.2411	17.7974	18.8466	18.2899	18.9346	18.7923	19.5228
SERPINA4	13.6717	16.2521	15.0415	15.351	15.4972	13.9262	15.8437	14.991	13.9741	14.5007	15.1422	13.6525	13.1933	13.7921	15.9137	15.8959	15.2511	15.2201	15.9719	17.0063	15.4172	13.3972	15.4767	15.4275	16.593	16.2454	16.0071	15.6136	15.3486	16.253	15.3449	15.5453	13.8139	16.0721	16.2958	15.4808	15.4821	15.3961	16.2113	15.1359	16.0684	15.2313	14.9772	13.6546	15.22	15.3923	15.7646	14.3186	15.5921
SERPINA5	12.158	12.4451	11.7173	11.5561	13.0946	10.5322	11.8465	11.7219	10.4224	11.0995	12.1381	11.033	10.16	11.0418	12.116	12.7059	11.7122	12.9261	12.3492	15.0975	11.5213	13.4855	12.3902	11.8872	13.5221	12.091	12.3487	12.1522	11.7113	13.7431	12.2819	11.7021	12.3556	11.8304	12.0282	11.8583	11.9076	11.9124	12.3094	12.1138	12.2131	13.7314	12.4414	11.5427	11.9573	11.7606	13.4238	13.1895	12.1863
SERPINA6	11.4367	13.8905	10.6696	10.5736	13.046	10.4305	10.7553	10.7801	10.913	13.6178	11.3955	10.6909	10.7562	9.73717	12.749	13.6938	13.1215	10.9977	14.5078	14.6962	12.4361	12.0001	13.496	14.1279	13.2209	13.6706	14.4595	14.0352	10.8368	14.5218	12.6445	11.4859	13.7791	14.0268	13.8659	14.2444	13.007	11.867	14.2845	13.922	12.3179	14.1975	12.4277	14.3744	14.1278	13.6483	14.4619	13.5763	14.6348
SERPINA7	13.9519	14.1751	12.8388	14.0623	12.3836	13.5896	13.2664	13.4051	12.1135	14.1495	13.3021	12.0244	12.021	11.2339	12.9966	14.0024	12.954	12.4764	14.1128	13.254	13.1756	13.2333	13.8426	13.858	12.8638	13.6781	13.5421	13.3931	13.4101	14.2264	13.1377	11.9149	12.9629	12.4403	13.2364	12.7229	12.2244	13.2244	13.5472	13.1047	11.7916	13.5276	12.2405	11.6158	12.9516	12.1729	13.0365	12.3595	13.3143
SERPINC1	18.6268	18.5402	18.9096	18.7906	19.7321	18.9704	19.3615	19.3528	19.035	18.9402	18.7898	18.0697	18.9688	18.3134	19.6345	19.2997	19.6404	19.4943	19.3395	20.3811	19.14	19.1326	19.166	19.7113	19.5573	19.276	19.3606	19.0414	19.6002	19.6168	18.6981	17.5203	18.5485	18.9161	19.1902	18.6601	18.4783	19.219	18.7714	18.3785	17.5226	18.8861	18.0321	18.7213	18.4641	18.5281	19.8516	18.8681	19.0503
SERPIND1	12.5616	14.3436	14.5221	14.0083	14.7787	14.5658	14.5425	14.5047	14.0084	14.4463	13.9632	13.2567	13.8757	12.7191	14.8774	14.8762	15.1565	15.2438	13.4154	14.7797	14.5007	14.8658	13.6411	15.0489	14.8827	14.6664	12.659	14.4537	14.5596	15.0115	13.4418	12.6822	13.9336	13.1141	13.7067	13.906	13.5266	12.7411	12.6774	12.6138	12.1866	14.3396	12.3399	11.0575	15.7816	12.2112	14.5215	10.6894	14.8099
SERPINE3	11.6709	14.0236	12.2966	11.8989	13.1707	12.6832	12.3343	13.1376	12.2141	13.1448	12.8577	12.414	12.3909	12.4388	14.4265	11.775	12.5994	12.51	12.1227	13.4239	11.8582	13.8842	12.8565	11.7662	13.6005	13.3626	11.6646	14.4063	14.6361	14.1842	13.9785	11.8784	13.0454	13.3176	14.1579	12.4786	13.5781	12.8046	13.7289	14.3389	12.3728	13.3981	13.6011	12.1276	13.1711	13.6561	13.2817	13.1372	14.1396
SERPINF1	23.2802	22.2429	22.1346	23.4189	22.8539	21.9729	22.8626	22.5395	21.5214	22.1542	22.5857	21.095	20.8219	21.1442	22.9571	22.2781	22.0715	22.458	23.209	23.402	22.6849	22.1154	23.2171	22.5024	23.114	23.2792	23.5801	22.7653	22.2545	23.0913	23.2409	22.012	22.8031	23.4116	23.3692	22.6172	23.6015	22.5903	23.86	23.3473	23.7584	22.9091	22.3197	22.9907	22.5297	22.8926	21.7465	23.0936	22.4947
SERPINF2	16.2483	16.0185	15.9618	16.3198	16.9934	15.4164	16.4179	15.9282	15.8042	15.3734	15.6403	13.9727	15.2587	14.8393	16.8245	15.8221	16.6724	16.7103	16.7142	17.9638	15.9388	15.2723	15.8539	16.8715	16.8114	16.5115	16.8516	16.5962	16.7729	17.1931	16.6073	15.4327	16.5014	16.6447	16.5468	16.3385	16.3512	16.2161	16.5599	16.227	16.0866	16.0307	15.2896	15.5771	15.856	15.4322	17.2521	16.0559	16.8675
SERPING1	18.9305	19.2182	18.3187	18.642	18.8991	17.7691	18.3452	17.808	18.0636	17.7717	17.9662	16.8296	17.4167	16.1184	18.3988	18.1567	18.3	17.8144	19.2541	19.0328	18.0268	18.453	18.6385	19.0739	18.7041	19.6725	19.0121	19.0591	17.6233	19.3039	18.5018	18.3815	18.687	19.188	19.0418	18.3278	18.6431	16.8209	19.1616	18.5515	18.7865	19.201	18.0239	18.0186	18.1729	18.1056	18.4424	18.069	18.7667
SERPINI1	16.2311	15.5709	15.187	16.4507	15.0907	14.4919	15.5593	15.2555	14.8831	15.3048	15.9078	13.736	13.2164	13.2536	15.5562	16.0425	14.8186	15.1993	16.6787	16.9361	16.2364	15.2427	16.336	15.5525	16.3271	16.8325	17.2492	16.5104	15.4513	16.4139	16.361	15.8574	16.2593	15.5685	17.3403	16.8199	16.8642	16.9553	17.3938	16.171	17.1431	16.9089	15.9269	16.058	16.3936	16.7291	16.1933	16.8413	16.6273
SFRP1	13.116	15.1408	15.2734	14.579	14.3097	13.5453	15.0418	14.9431	13.8322	12.5064	14.6267	13.3982	12.6921	13.2713	14.5492	15.2214	15.8216	15.6595	15.6919	12.6502	13.1604	16.1093	15.2189	14.8912	15.7081	15.5373	13.4664	15.7003	14.8862	15.0683	15.7552	14.8939	15.5674	15.4991	15.4735	15.2356	15.0201	12.526	14.5502	15.3739	13.6452	14.7033	15.7831	12.1615	14.7561	14.4019	14.2187	12.9345	15.5088
SFRP2	12.3754	15.0344	14.9156	14.1959	14.0812	14.576	15.6273	15.2768	12.8748	13.9959	15.4842	14.6531	14.3213	13.6108	15.1356	15.0982	15.6563	13.1752	15.4877	12.8727	15.0184	14.5377	14.7656	14.637	15.2191	16.0668	15.2926	16.2124	13.5658	13.922	15.2439	15.3551	16.1609	15.0197	16.2007	14.912	15.955	14.3651	15.8865	15.5142	14.9847	13.551	15.6201	12.6333	14.3851	14.6065	14.8485	14.6983	15.8511
SFRP4	11.4018	11.4018	11.8847	11.4018	11.1169	11.4018	11.9653	11.4018	11.4018	11.4018	11.4018	11.4018	11.4018	11.4018	11.4018	11.0037	10.4715	11.2545	10.6745	11.4018	11.0651	11.194	12.0291	11.6444	11.218	12.4956	11.401	10.9876	11.4018	11.9815	12.5642	11.4018	12.4764	10.3558	11.2288	11.7035	11.1215	11.4018	11.5019	11.1544	11.6311	10.7341	12.8014	11.4018	11.6011	11.0494	11.5785	11.4018	11.8352
SGK2	12.9629	13.6061	13.3052	13.8074	13.3307	13.5365	13.428	13.089	13.5976	13.614	13.5477	13.0365	13.6374	13.435	13.5929	13.667	15.1202	13.7162	13.9681	13.709	14.9733	13.5544	14.0077	13.6402	14.4569	13.3664	13.6283	13.4747	13.5491	14.3194	14.3197	12.9253	12.8679	13.5489	13.5816	13.6272	13.5982	13.5844	13.5967	13.578	13.6905	14.6875	13.5939	13.672	12.5682	13.1672	13.6608	14.6301	13.1754
SH3BGRL3	12.9548	11.9335	10.7983	13.2323	13.0915	12.682	12.3334	13.3788	12.0081	12.1973	11.5921	11.5405	12.6289	12.0681	13.6106	12.0564	12.5371	12.3524	12.0148	14.337	12.1996	13.9013	13.0763	12.3422	12.9721	13.1682	12.7749	13.0249	14.1459	12.3543	13.2741	13.1139	13.05	14.8191	12.4623	12.1011	14.1353	12.1268	12.8029	14.0044	12.9422	12.9864	14.4765	14.5701	10.6809	14.7503	11.8782	14.4696	12.8691
SHBG	11.3697	11.3189	12.3578	12.1855	13.1286	11.5676	11.9792	12.2208	11.3111	10.9844	11.6085	11.2349	10.878	11.7412	10.9048	12.5048	14.3078	12.7644	11.5641	13.0824	11.5177	13.8872	11.8436	10.7333	12.5962	13.9025	12.2894	13.2809	11.9507	12.4557	13.0337	10.7533	12.1232	10.8218	12.046	12.215	11.9991	10.7463	11.5796	10.5524	10.8133	11.024	11.9107	12.5115	11.1015	11.7691	13.6153	13.11	10.3137
SHC3	22.3755	22.6906	22.0274	22.4004	22.6301	22.3734	22.32	22.1113	21.8316	21.5113	21.4348	21.0922	21.5892	21.2474	22.8634	22.1904	22.7791	22.5507	23.036	22.7153	21.9859	21.9197	21.6123	22.3572	22.5291	22.0015	21.8528	22.0672	22.0333	22.7297	22.2405	20.9636	22.1135	21.6615	22.0908	20.4921	21.6401	21.9318	22.2427	21.5464	21.8961	22.1594	21.1578	21.1933	21.8998	20.0059	22.2991	21.4321	21.8018
SHISA5	14.5954	13.6474	14.18	14.8045	13.9669	14.1252	13.2309	13.4522	13.5583	13.0822	13.2968	12.6854	13.2371	15.2726	14.4245	13.1865	12.6803	12.3006	14.5261	17.6976	13.062	15.6037	14.6364	14.5873	13.9861	15.3106	14.9805	14.5811	16.631	14.7669	17.1717	13.9092	17.3977	15.3398	14.7672	13.3483	15.3033	14.0877	15.3486	14.9119	16.3066	14.894	12.5331	14.5233	12.8356	14.6601	10.3861	14.518	13.0854
SHISA6	13.8125	12.3777	14.7833	13.9247	14.3133	13.5816	14.2603	14.0047	13.5093	13.5645	13.7325	13.0425	13.2367	13.2928	14.1515	13.9112	14.0988	14.0067	13.9001	14.1759	14.2391	14.7494	14.2421	13.4806	13.5928	14.4969	13.4937	13.4317	14.1519	14.1467	14.3686	12.3763	13.8371	13.8117	13.8871	14.5254	13.7968	12.8218	13.6207	13.4389	13.24	14.3123	13.851	14.3383	14.2346	13.9305	13.3052	14.9784	13.4121
SHROOM3	15.6313	15.9006	14.5213	14.4537	11.6409	12.532	14.2137	12.9602	14.5599	12.6195	11.3371	12.633	13.5242	11.2449	11.8217	12.7054	12.8797	14.0223	15.6817	11.5638	14.2529	13.0853	14.0525	14.24	14.4987	13.0064	14.7986	14.9867	12.3897	14.0443	15.543	14.5217	15.3557	14.5917	14.0312	10.4813	14.4108	15.1329	15.5015	13.479	15.2102	13.1763	12.0778	10.6272	11.4769	12.2106	11.9955	12.2687	11.8717
SIAE	8.9265	9.29939	8.98797	8.97875	8.74548	11.3902	8.92126	9.49587	9.42065	7.73239	9.48571	9.41295	9.18814	9.59889	10.5055	9.74416	9.49445	10.3799	9.08969	10.0775	8.55787	9.32404	11.187	8.23368	8.70531	8.85254	9.61682	9.80109	9.70524	9.50332	8.39134	7.46533	8.58433	9.48468	9.24242	13.3501	9.66259	8.7596	11.8886	9.49265	11.6893	9.57506	9.40063	10.4635	9.1912	12.4595	9.36544	11.9847	9.64839
SIRPA	11.4351	11.4595	11.4793	11.8903	10.7902	11.4642	11.0115	10.5363	11.5616	12.7562	11.5797	12.0442	11.4361	11.1112	12.6892	11.6251	11.5504	11.1305	11.8126	13.1179	11.736	11.0088	12.24	11.5532	11.5654	11.73	11.2781	11.7643	11.6119	11.8088	11.3132	11.4333	11.8348	10.7256	11.5213	10.8592	12.5786	11.3865	12.5442	12.1485	11.4815	13.5182	11.971	12.1107	11.6987	12.6109	11.5995	12.7957	11.711
SLC38A10	13.2083	13.1806	12.0115	11.8643	14.4024	11.6497	14.1476	12.2824	11.1305	11.0179	11.3888	11.4193	11.0688	10.8988	13.2549	12.7684	12.3379	12.6071	12.2662	13.811	11.7445	13.0204	11.4694	13.0207	13.7889	13.489	10.8376	13.6128	14.0553	13.8622	14.1672	11.05	13.3328	13.3961	13.4548	11.7521	13.889	11.5145	11.1816	13.3185	14.5398	13.4467	13.7101	15.1418	13.8054	13.5609	13.5538	15.6716	13.6799
SLIT1	13.389	13.6832	14.3143	13.9767	13.9831	13.6832	14.2704	13.6832	13.1336	13.6832	13.0589	12.7371	13.6832	13.6832	14.3158	14.2605	14.5999	14.4458	14.2519	14.1089	14.2327	13.6288	13.5192	13.6832	12.4101	12.9122	13.7997	12.1767	13.6832	13.7724	14.2412	13.6832	13.73	16.3222	13.1382	13.28	13.9928	13.6832	13.412	13.0522	13.4146	13.6187	13.6832	12.7101	13.625	12.603	13.6832	12.9406	12.9965
SLPI	15.8245	14.2434	16.4622	15.9398	15.8805	15.1124	16.1464	16.3936	15.7657	15.9831	14.5445	12.6417	15.2574	15.5961	15.751	15.2265	16.6115	15.4231	15.4459	16.7538	15.5513	16.2181	15.5286	14.6552	16.2974	15.3939	14.935	15.2595	15.7945	15.664	15.9763	13.7797	15.3822	14.978	14.5094	15.7483	15.3395	14.3134	14.6203	12.8453	14.1898	15.4062	14.361	15.6536	15.4639	14.3491	14.5245	15.2441	13.5576
SOD1	16.6924	13.8818	14.6183	16.0633	15.683	13.935	15.7568	15.7379	15.3886	15.9399	15.6601	13.9138	14.0024	14.9995	16.2003	14.5761	16.0152	15.7419	14.9108	18.3276	14.8245	15.6744	15.9353	14.7209	16.3351	15.3399	15.9768	15.1848	15.3155	15.3067	16.2433	16.7923	15.4449	14.525	16.0525	16.4311	16.8226	14.8456	16.0096	14.8691	16.3334	15.9761	16.3007	18.6658	16.2148	17.6546	15.5515	18.3727	15.2821
SOD3	16.5925	18.1369	17.2063	17.8385	18.0765	17.0689	17.6958	17.9802	16.646	17.1131	17.6783	15.4354	15.8306	16.3063	18.3635	18.0893	17.9266	18.0168	17.6731	17.8957	17.6092	18.8889	18.593	17.3812	18.1735	18.3314	17.567	17.6472	18.3394	17.7619	18.1374	16.6521	18.4115	17.6406	18.8146	16.9095	18.3503	16.811	17.4951	18.2638	17.2196	18.1339	18.2315	15.4637	18.0238	18.2558	18.2264	17.481	17.7806
SORCS1	14.4567	12.9934	15.9459	14.8248	15.8942	15.1839	16.1308	16.2444	15.6293	15.0807	14.8075	14.9319	14.9324	15.4101	15.8358	14.964	15.8726	15.9586	14.0414	16.2273	15.1181	16.0406	15.4404	14.0479	15.381	14.9672	14.344	15.0202	15.7296	15.2585	15.2849	14.2771	14.4632	14.8785	14.687	16.1513	15.9258	14.1298	14.6543	15.0134	14.854	15.3621	16.1112	16.3644	15.8707	15.7738	15.245	16.8227	15.0197
SORL1	13.0942	14.2293	15.1936	15.402	15.6066	13.6724	14.8288	14.8485	12.1025	14.0445	12.864	13.3236	13.6605	13.3052	14.7769	14.7298	15.0231	14.8285	12.9778	15.6847	15.0455	14.9947	14.2431	16.0205	15.0463	14.3844	16.3873	14.5125	15.0635	14.6392	15.7472	13.089	16.3402	15.488	14.8831	14.2839	14.1384	15.97	14.7764	14.6298	14.5652	14.9677	14.5562	14.7988	14.8963	14.8525	14.7463	15.8018	14.4022
SORT1	13.7967	12.9884	13.122	14.2662	14.2034	13.138	14.2942	13.4022	13.3111	13.2413	13.3654	13.1636	11.4131	11.7744	13.9757	14.2937	14.2357	13.2929	13.5564	13.884	14.3947	13.7797	13.8042	13.6347	13.1909	12.9776	14.1548	13.6473	13.228	13.7303	13.7692	11.4132	13.1609	12.8275	13.7852	14.5636	14.0216	13.1117	13.1849	13.5806	13.8302	13.8183	13.7664	13.5093	13.4506	13.2185	13.3933	14.7529	13.2196
SPARC	16.2369	15.9497	16.6241	16.7017	16.5207	16.0053	16.9825	16.4462	16.2424	16.3091	16.4672	14.9069	15.1593	15.3207	16.9799	16.2673	15.9183	16.4187	17.1956	17.416	16.4095	16.2426	17.253	16.907	17.4839	17.7652	17.0305	17.5138	16.6852	17.1937	17.4794	15.2673	17.4598	16.6748	17.5418	16.5391	17.3239	16.5833	17.2561	17.2223	17.2892	17.0098	16.4757	14.9115	17.0302	16.6269	16.5976	14.8598	16.8804
SPARCL1	15.2441	16.2483	14.0185	16.113	16.1453	13.6989	15.8364	15.4113	13.4497	13.8153	13.9621	12.293	12.8398	12.6753	16.909	15.7894	13.9848	14.8716	16.6669	15.9859	14.4843	16.5105	16.6582	16.0742	16.1014	16.9722	16.9018	16.5564	15.6031	16.2836	16.4455	13.5942	17.2378	16.2369	17.008	15.1522	16.6958	15.8722	16.523	16.6033	17.0778	17.2872	15.9166	13.8668	16.2845	16.65	16.7252	14.4812	16.1858
SPINK1	12.2337	12.2725	13.6181	13.4954	14.6275	12.6675	12.5387	13.4925	12.6619	12.5672	12.1662	12.2669	14.4062	13.2103	12.9221	11.7274	13.2912	12.9688	12.9395	13.2702	12.0632	13.8092	11.4996	12.8977	12.3543	11.9655	10.6669	13.079	13.6435	12.6947	12.8808	11.4171	12.1971	11.8117	10.2185	11.4799	11.0928	11.7788	10.4157	10.7104	10.172	11.7736	11.5115	10.8685	11.0251	11.323	11.5779	11.34	10.8399
SPINK4	12.1183	11.9231	17.0571	14.5146	16.7172	15.3728	16.4208	16.2929	15.6337	15.6159	14.394	15.1194	14.4496	14.5058	15.9872	15.5179	16.6934	14.6895	12.3313	17.1354	15.5903	16.3428	15.0204	13.809	15.6206	13.8993	12.9807	14.2918	16.0681	15.4705	15.0967	12.9054	13.0221	14.1669	14.5732	16.166	15.9393	12.5758	13.2481	14.6931	12.7382	15.8032	15.9331	16.6442	15.8123	16.0304	15.9476	17.1466	15.8744
SPOCK1	15.1953	15.0523	15.7571	15.762	15.5758	14.5503	15.9911	15.7936	14.7279	14.9081	15.4692	14.2213	14.4532	14.3095	16.6325	15.2853	16.485	15.6712	15.9074	17.204	15.4488	16.6667	16.2669	16.7348	17.1442	16.8051	16.7615	16.5467	15.612	16.7377	17.1377	15.4627	17.4392	16.677	16.445	16.6014	16.7114	16.0347	16.5846	16.8856	16.3515	16.7096	17.0031	16.5052	16.4027	17.3397	16.6639	15.8835	16.285
SPOCK2	14.2402	14.4629	15.1352	14.9011	14.8306	14.4835	14.8036	14.094	13.823	14.1338	14.4677	12.7027	12.5247	12.8078	15.1966	14.7299	13.982	13.449	15.4393	13.87	14.908	14.5814	14.2333	15.0468	15.1949	15.2831	15.1618	14.7306	13.7247	14.5762	14.7495	13.9782	15.2633	14.78	15.2257	14.4384	14.9903	14.7334	15.2194	15.7743	14.6543	15.2237	15.3228	13.7363	15.6418	15.9353	15.7152	14.4467	15.8429
SPON1	17.1281	16.7834	17.3741	16.0444	17.1687	15.2978	17.5194	17.7307	17.3223	17.1533	16.0051	15.3788	14.517	16.6141	17.5776	17.3891	17.5187	17.5282	17.5159	18.1795	16.6634	17.8558	17.8588	17.5548	18.151	18.4196	17.4847	17.6779	17.6635	17.9143	18.2688	16.9648	18.3554	17.8404	17.4322	18.093	18.2339	16.9387	17.8134	17.2871	17.5601	17.3206	18.0894	18.4888	17.5359	18.1354	17.4876	18.379	17.2539
SPP1	33.1909	33.1348	34.4671	34.7842	35.2453	33.0386	34.7554	34.2952	32.7846	18.7267	32.5003	17.174	30.4897	31.9318	33.2911	34.2585	34.5559	33.5972	33.6991	36.0776	33.4094	34.7357	34.0399	32.5892	18.2691	33.0793	32.8567	32.5656	19.4885	33.0978	33.5065	31.6788	34.7041	18.9024	34.5807	33.2665	36.1114	30.9452	32.821	32.6827	34.4327	35.4694	18.6459	35.2535	35.2209	35.0776	34.3109	35.7981	34.0407
STC1	13.1411	12.9189	11.6424	13.8234	12.9309	12.0499	11.6571	12.5759	12.6281	12.4584	11.8276	12.0046	12.5031	12.5046	12.2541	11.9006	12.4968	12.518	12.6574	12.6127	12.1068	11.7462	13.1576	12.6455	12.6271	12.7125	12.4966	12.8763	13.8275	13.5557	11.597	12.8735	11.9062	12.8278	12.1136	12.7543	12.7166	12.2285	11.6616	12.829	14.5706	12.5954	11.5382	14.5122	12.9669	12.9077	13.5263	14.3783	15.035
STC2	13.3165	12.7017	14.7826	14.3121	14.2393	13.5559	15.0046	14.6529	13.968	14.7742	14.0548	13.6964	13.4802	13.806	13.4093	14.8174	15.2009	14.5191	13.2538	14.2264	14.4914	14.1576	13.9742	12.6025	16.2118	13.3298	13.3657	13.69	14.1032	13.5983	14.0427	13.4831	13.5531	13.9641	14.0412	14.446	14.5365	13.4594	13.3043	13.9621	13.3524	13.6434	14.4573	13.7727	14.5053	14.5836	13.8049	14.0304	14.6027
STXBP5	17.2178	18.2955	16.7438	17.3272	17.5933	17.7361	17.1419	17.3696	17.0272	16.7964	17.0136	16.8943	17.4333	16.8451	17.9508	17.4945	17.9296	17.7531	17.6219	18.2259	16.9669	17.3235	17.3205	18.5006	17.5198	17.5176	17.0145	17.5384	17.4708	17.9243	17.5863	15.8974	17.4989	17.8363	16.644	17.1625	16.8774	16.4138	16.6378	17.0722	16.7933	17.2046	16.9178	15.2678	18.1068	16.0559	16.9228	15.9918	17.8502
SULF2	15.4475	14.7449	14.958	15.4404	15.7417	14.6317	13.9817	15.7757	16.3681	16.0261	13.4461	13.521	14.6791	15.5185	16.6621	16.1377	16.4195	15.6077	15.4104	16.8711	15.584	16.5439	15.17	16.2076	15.5221	16.7588	16.2773	15.1124	15.392	16.0558	16.4013	14.0295	16.8417	15.1881	16.2966	15.3366	15.7471	15.3895	16.2202	16.0421	16.1358	15.3771	15.7971	15.2907	14.1157	15.4416	15.0099	16.3516	14.2204
SYT7	29.9874	27.9363	32.7286	32.0102	32.0968	29.3199	32.0047	30.6213	29.8472	30.2224	31.4969	30.5066	27.2236	28.1826	31.7697	29.0573	30.7313	31.1409	30.2298	31.3004	30.6517	30.5972	31.2385	29.4259	31.0617	28.3869	31.8795	29.3248	29.543	29.9121	31.7941	28.216	29.4804	30.7734	29.8264	31.6125	28.3678	29.9927	30.7479	30.8321	31.6493	30.6055	30.9657	30.5988	31.8565	31.8833	30.105	32.3899	27.6371
TAC3	15.4149	14.6159	16.6131	15.9974	16.4242	14.2127	16.2007	15.7841	16.0112	15.2014	16.4929	14.3996	13.2891	13.3913	16.6135	15.8308	14.3236	15.5436	15.8894	16.9785	17.207	15.6288	16.1826	15.2363	15.1667	15.1612	15.9328	15.8477	14.7722	15.2997	16.4564	13.2253	16.0832	14.6763	16.7317	17.1648	16.0844	15.3026	16.3988	15.7027	17.1476	16.6373	15.7564	16.2736	16.2847	16.046	15.6932	17.4935	15.8058
TAF1	12.6743	13.4698	12.9411	13.6878	14.7371	11.8857	13.6878	14.4533	13.0481	14.0983	13.6878	13.6878	12.6589	13.6878	13.7779	13.5305	15.1757	13.9474	12.3602	13.9447	13.8362	13.276	14.2601	12.2254	14.2644	12.5125	17.4507	15.5702	13.4383	12.8422	12.4287	13.8126	13.2874	12.7795	15.5519	13.8715	14.1634	14.2698	12.8709	11.9045	13.962	13.4544	16.3374	13.6878	14.4842	15.3898	13.78	13.6878	13.315
TBCA	11.5303	10.6459	10.7614	10.6934	10.5608	10.3224	11.2373	11.403	10.586	10.5161	10.4515	9.78968	9.88237	10.0527	13.2319	10.3532	13.5073	10.5929	10.3171	12.3569	10.8221	10.8939	11.0803	10.4287	10.9979	10.6103	11.0157	9.49701	10.8662	10.5345	10.8925	13.1256	10.4569	12.4328	10.1313	11.1815	11.774	10.4823	11.1859	12.449	10.6688	10.2871	13.3007	14.5796	10.4906	12.9744	10.8752	13.4612	11.5788
TCHH	14.7635	14.0049	15.4136	15.9796	14.9384	15.5858	16.4709	16.6618	15.3325	16.0732	14.9384	13.4826	14.383	15.1387	16.2093	15.2787	15.1319	15.298	16.3953	16.1289	15.9323	16.9326	14.9032	13.9314	15.3805	15.6206	15.8829	15.4073	15.673	15.2265	15.2663	13.5909	15.2156	15.5569	15.2804	13.5733	15.8653	15.023	16.3463	15.6081	15.1266	15.7071	12.6753	15.8254	16.1362	15.9752	14.6839	15.1114	14.9889
TCN2	9.32547	9.88605	9.78888	9.86712	10.3201	9.13861	9.17387	9.50484	8.92389	9.75212	8.92353	8.53543	8.05669	8.24349	11.0879	9.9798	10.138	10.4962	10.1197	10.0262	9.53016	9.98475	10.2315	13.1036	10.052	13.517	13.9376	10.2183	9.77603	10.9986	13.325	8.70524	11.5175	10.2761	12.3044	9.70786	11.4079	9.94327	12.3198	13.2811	10.0175	11.4654	9.86734	9.48182	9.11392	12.3767	11.3441	10.6019	10.0067
TF	46.7233	62.4598	79.0396	74.8668	60.9922	60.6645	79.33	76.0186	46.1538	63.2959	61.9484	74.2276	72.6099	45.6455	81.2342	80.0499	77.6785	79.4648	75.7464	79.7762	80.5873	78.5489	76.6829	71.8633	78.8867	61.4836	47.8663	74.7307	76.0486	75.6897	78.3493	58.9898	76.3126	76.1734	75.6906	64.174	78.0477	46.9751	61.9878	62.3292	75.8613	78.5016	64.2501	58.5465	77.8536	63.4167	76.5462	60.0727	78.2887
TFPI2	9.36071	10.7761	10.2117	9.84612	9.72329	8.98588	13.1066	11.0273	9.31002	11.3275	9.13159	9.37241	9.15596	8.94618	10.2821	9.98166	10.3549	10.2256	10.6125	10.3516	9.14944	9.78362	10.5225	10.7883	11.7395	10.7566	9.79408	11.4147	10.4345	11.1681	10.7634	9.69804	11.092	11.5825	11.6517	13.3262	13.4421	9.47133	10.3027	12.4418	11.6832	11.4966	12.0802	10.8053	11.6661	10.9387	10.1279	11.3366	11.3135
TGFB2	11.1529	12.838	12.9128	12.6872	12.9245	13.6069	13.9756	13.5742	12.4333	12.1599	12.6697	12.2144	12.0328	11.6527	14.3544	12.9816	13.9977	13.7807	12.9191	14.2263	13.7188	13.6678	12.7428	12.8584	13.7378	13.0748	12.3129	13.0786	13.5144	12.8514	12.8454	11.413	13.2457	13.3228	12.9527	14.4051	14.3361	12.0655	12.6777	14.2206	12.4747	14.2325	15.2269	14.6998	13.5405	14.7694	14.2076	14.7337	14.0795
TGFBI	16.2343	15.7958	15.2026	16.0659	15.8127	15.2644	15.7899	16.0112	14.4811	16.0736	14.8411	14.1004	12.8517	14.5417	16.1521	16.7061	15.666	16.2643	16.2494	17.0189	16.7678	16.838	16.3095	15.4874	14.9763	15.5908	16.3378	16.6367	15.9737	16.3275	15.0816	15.069	15.2204	16.2288	16.351	15.4724	16.1632	14.7845	15.8539	15.4972	14.2422	16.588	14.56	15.9173	16.335	15.4533	15.6248	15.3223	16.0432
THAP4	15.543	13.9399	18.0401	15.6546	17.0538	17.5347	17.7725	17.771	16.7168	17.9845	16.5839	17.1498	16.7384	17.6798	18.3061	18.2031	18.1228	17.2914	15.5443	16.4332	17.8809	18.0821	15.7592	17.2677	16.7843	16.423	14.7987	15.9045	17.8315	16.7314	16.0412	14.5664	15.4155	15.3092	15.963	15.9589	15.9619	15.8768	15.0616	15.7961	13.3364	14.5265	15.1951	15.0695	15.0213	12.5856	16.9603	14.621	17.5464
THBS1	9.48086	8.43715	9.8657	10.1368	9.54808	8.33422	9.27219	9.44237	9.09142	9.03077	9.16287	8.45154	8.29706	8.44842	9.4441	10.0864	10.3342	9.67198	9.63119	10.8414	9.56015	11.0467	9.58691	9.67603	10.1589	9.99464	9.83131	9.7247	9.93148	8.83756	10.2091	8.49189	9.70495	9.99046	11.9311	9.72961	10.7375	8.10628	8.57073	9.96291	8.40786	9.67399	8.84835	9.26975	14.3995	10.887	9.06446	10.0321	9.78969
THBS4	13.6239	14.2581	14.3631	14.3387	14.8841	13.6135	14.2579	14.0071	13.4979	14.0432	12.5408	11.8158	12.0223	12.6693	15.0262	15.2359	14.5709	14.4762	14.5723	15.3801	13.7981	14.7483	14.9345	15.1525	14.2787	14.8138	14.7708	14.9872	14.8489	14.6975	14.3324	13.3941	13.7499	15.1619	16.1087	13.3969	15.9295	13.4813	14.878	14.3642	13.7736	14.9062	11.958	13.2429	14.7868	14.2211	13.053	13.3842	12.4772
THSD4	11.4574	11.6185	12.24	12.3038	12.7058	12.6652	12.6803	12.4295	12.5398	11.7732	12.1176	11.775	11.8195	12.628	12.2738	11.2905	12.8233	11.4087	12.0124	13.1814	11.5666	12.6219	13.1031	12.0137	14.5979	14.1281	13.0697	13.722	12.5906	13.3613	12.8972	12.1305	13.9782	12.2039	12.5395	11.5992	12.3044	12.1697	12.2601	12.0609	12.4803	12.1179	12.8038	13.0883	12.4691	13.0747	13.1112	13.2178	11.2154
THY1	13.917	12.5005	13.8071	14.0569	13.1647	13.6154	14.6208	14.0683	13.0526	14.029	12.6304	12.1037	11.5225	12.2246	14.622	13.9079	13.8236	14.4352	13.1755	14.5721	13.3235	14.65	14.0605	13.2807	14.5131	13.7776	13.8889	13.1026	14.7637	13.3622	14.1272	12.2233	13.8218	13.2093	15.0999	14.3858	15.1234	12.3214	14.5541	14.5891	13.949	14.5399	14.3354	13.6311	14.0785	14.1192	13.2309	13.6987	13.6449
TIMP1	17.6687	17.3785	17.1402	18.38	17.7202	16.802	17.7999	17.6481	16.3031	16.9165	17.0289	16.459	15.9344	16.8054	18.0222	17.7135	17.7596	17.5609	18.0478	17.6335	17.0413	18.0886	17.9892	17.0071	18.3115	18.4764	17.7933	17.9441	17.7367	17.6594	18.0435	16.7423	17.9866	17.5039	18.1019	16.8047	18.1436	16.9432	17.6538	17.6756	17.6868	17.5237	16.5614	15.5136	17.4879	17.4638	16.3954	15.4028	17.207
TIMP2	15.382	14.9711	15.9026	15.7031	15.6526	15.3605	16.0576	16.2185	15.2467	15.7039	15.2756	14.8119	14.3932	15.1087	16.3761	15.4737	15.9713	15.7449	16.1955	16.5664	15.6656	15.8512	15.9684	15.4045	16.4601	16.221	16.2912	15.9466	16.1994	16.4941	15.8846	14.4379	16.1703	16.2453	16.1165	15.9174	16.5806	15.799	16.3874	16.2684	16.1382	16.0866	16.2238	15.8568	15.7114	15.6325	15.6715	15.6081	15.9618
TIMP3	13.2682	14.7384	14.7967	13.8928	14.4406	14.1678	15.3866	14.8511	13.4345	14.1702	14.6334	12.7674	12.1199	11.9695	15.3903	15.2898	15.872	15.3892	15.2093	13.1108	15.1878	15.0646	14.6879	14.1268	14.3915	15.119	14.8572	14.9832	14.7288	13.5175	14.8401	13.0077	13.4677	14.0832	15.4346	15.21	15.1816	13.1747	14.3306	12.9018	12.2695	13.2861	15.4876	11.9454	14.9887	13.4389	14.8799	12.089	15.0739
TK2	16.646	17.5883	14.5448	16.3021	15.9087	15.6271	16.5498	15.7347	15.7695	15.6888	15.5926	14.7165	15.1738	15.1561	14.9665	15.8757	16.3304	15.7596	16.7153	16.6384	15.9229	16.2628	16.5052	17.6604	17.0122	17.8273	18.3642	17.8892	15.9575	18.0285	17.0494	15.8902	17.485	17.7898	17.6237	16.638	18.1488	17.0451	18.3915	17.6314	17.9627	17.3359	16.5059	16.1351	17.227	16.8467	17.6877	16.4829	16.8134
TKT	13.7173	10.6009	10.5716	10.4834	9.79627	10.0454	11.6301	12.5766	10.3497	11.1685	10.7614	10.3543	9.65266	10.3127	10.2313	10.7891	10.8384	10.1899	10.0659	10.182	11.1163	8.51349	12.4309	10.4651	11.909	13.0732	13.5606	10.142	10.5339	12.6871	11.4116	17.7976	10.4394	13.8101	11.3066	11.8433	12.0209	10.1322	10.4603	10.6503	14.5676	10.4228	12.8995	12.4847	11.5161	13.7577	10.1076	13.1313	12.8565
TMEM131L	17.8059	15.1962	14.4788	11.4019	18.1213	14.4786	18.4775	14.1974	15.0612	14.0539	12.4213	10.5517	14.9916	11.783	13.3086	19.2548	13.9889	14.3484	14.0464	18.7467	12.5462	11.9952	18.5009	13.4812	14.4923	14.1217	19.7686	13.7447	11.123	13.7232	14.3606	12.9194	13.9746	14.5826	14.8723	13.0391	14.7347	14.9961	14.6948	14.3844	13.4846	13.7632	18.1439	13.8016	14.5169	14.5169	11.9494	12.1818	10.6684
TMEM198	16.5879	17.2717	18.1573	17.3888	16.6977	16.6221	16.3527	16.8609	17.0435	16.8874	17.511	16.8553	16.111	16.7686	18.8279	19.16	16.084	16.4048	18.9592	17.8377	18.3678	18.7352	16.4212	17.7598	16.2886	17.1017	16.9476	17.2881	17.3617	16.9009	17.0049	16.1546	16.9874	14.8803	16.2497	15.7172	15.4305	17.2945	15.9901	16.0078	16.525	16.8663	15.3811	12.2068	15.7675	15.3045	16.6056	15.1925	16.2536
TMEM200A	17.9169	18.5641	19.3685	18.4615	19.5508	18.9064	19.3057	18.8752	18.615	18.6897	18.2983	18.6356	17.9166	17.2875	19.6969	19.3494	19.3523	19.3211	17.6414	17.7699	19.0402	17.8675	18.7212	18.9011	19.799	18.6563	18.4399	18.6088	18.7956	18.7188	18.5357	16.7154	18.4654	18.3776	19.3262	18.7764	18.4823	19.5116	18.4636	18.8761	18.1343	18.7532	18.5543	17.0496	18.3724	17.9845	18.7501	16.6873	18.5663
TMSB10	13.8336	11.8185	14.5341	13.6541	14.6208	13.1136	14.1947	14.4285	13.2419	13.3267	12.8803	12.3371	12.322	12.4175	15.1077	14.0078	16.108	14.3267	12.5524	14.8808	13.3876	15.0532	13.7234	13.0852	13.6073	13.2257	12.3636	12.355	14.3746	13.3819	13.2835	14.8443	12.4981	13.051	12.0863	13.8462	13.7925	11.3366	13.0317	12.7134	12.8917	12.5144	14.9905	15.8794	13.5234	15.8141	13.3049	16.2917	14.5643
TMSB4	12.7677	11.565	13.6933	11.856	15.3323	12.5734	13.777	14.015	12.8294	13.2211	12.4424	12.5607	12.8798	12.1709	13.8257	13.459	15.7511	14.2437	11.7919	15.2991	12.9911	13.8481	14.2732	13.1247	12.4609	12.2519	11.5315	11.4536	14.8628	12.3962	11.648	13.7875	12.3077	12.7498	10.2735	13.1669	12.5162	11.0236	12.345	12.0779	11.5911	12.2863	13.8923	15.9183	12.8704	13.9051	12.5221	15.7441	12.5488
TNFRSF12A	13.26	12.7526	15.9385	15.9296	16.1062	14.8251	15.5933	15.4917	15.4415	12.7129	14.1235	14.2032	12.3961	15.4168	15.6367	16.2837	16.3206	15.9025	14.187	16.4743	16.1441	16.6604	15.95	14.9366	15.7076	15.3107	15.0827	15.4836	15.7645	15.4182	15.4572	12.5433	16.076	15.1629	15.1031	12.7728	14.3857	13.0804	13.0288	14.9521	12.6931	15.2973	15.4361	13.7838	15.2627	15.178	15.2431	14.7199	14.72
TPI1	17.1063	15.2655	15.4721	16.5149	15.1087	14.2838	15.2187	16.0132	14.8289	16.403	15.1986	13.5287	13.5968	13.3043	15.7469	14.623	15.305	15.167	15.0598	15.4394	15.2586	14.5748	15.3588	14.8291	15.5649	16.5299	16.3188	14.9358	15.0176	15.4665	15.5146	16.7883	14.8558	16.0131	15.0196	15.357	16.7696	15.1686	17.1095	17.018	15.9694	15.2204	16.6508	16.7267	14.1997	16.9157	14.9724	17.004	16.8576
Tpm3	12.8717	11.0648	11.588	12.5535	11.7116	10.5201	11.4483	11.7899	10.7439	11.6896	11.2397	10.438	10.033	9.9468	12.3709	11.5964	12.5357	12.0635	11.0434	12.4856	10.9511	11.5146	11.5568	12.0558	11.2516	13.0888	11.4427	11.2468	12.2979	11.0206	11.5131	15.0128	11.7272	13.8429	11.2566	13.1123	14.1378	10.8396	11.9959	15.0271	11.6257	11.3742	15.2664	14.8124	11.3847	15.4642	13.081	15.2293	14.6072
TPP1	16.6085	16.1148	16.7273	17.3654	16.8548	15.6389	17.0793	16.5252	16.1661	16.6888	16.537	15.6767	14.9125	13.9729	17.1426	17.548	16.9483	16.8787	17.2223	16.2175	16.5909	16.3266	17.5939	16.445	16.5209	17.6621	17.639	17.0835	15.7621	17.0308	17.4876	16.5757	17.2396	17.3079	18.4174	17.124	18.2658	17.1095	17.9766	17.6692	18.0003	17.5304	17.1646	15.4897	17.7169	17.3964	16.8257	17.1114	17.2114
TRH	11.4142	10.4715	12.6558	12.847	13.2715	12.5174	12.6455	12.4934	13.2195	12.1129	11.9845	10.3353	11.5637	13.7649	13.9223	12.9977	13.4273	12.915	12.422	15.2849	13.0002	14.2809	13.3388	12.8315	13.6885	13.5286	12.9361	12.7482	13.7883	13.4828	13.8447	12.267	13.393	13.5886	12.8703	13.1495	13.2362	11.7292	12.3923	12.2991	12.6707	13.9543	13.4155	13.2194	13.036	13.6478	13.1463	15.0285	12.9859
TSKU	12.8872	12.8532	13.2375	13.7084	12.7481	12.4994	13.5553	13.6226	11.8691	12.8814	12.6659	12.807	12.8281	12.9025	12.4932	12.3921	13.8893	13.1713	12.7979	13.4419	12.1817	13.7068	11.9611	12.6726	13.7535	14.3444	13.9077	13.9903	12.0666	14.2569	12.346	11.4346	13.005	12.1043	13.743	13.2754	13.7333	12.7568	12.3147	13.7816	11.4573	12.9182	13.1763	13.0145	13.5639	14.0004	13.7923	13.2674	13.9483
TTC7A	18.6243	18.9344	20.2523	19.2784	20.0821	19.8731	19.8172	19.5383	19.3348	19.572	18.8626	19.4329	19.476	18.6258	21.2997	19.3739	20.0889	20.8229	18.1959	18.5479	20.0156	19.7843	17.8927	19.7221	14.5311	13.7964	16.4125	14.3187	19.0095	18.7145	18.4106	17.3516	13.6071	13.0817	18.3466	18.2028	18.0059	14.4073	17.9261	17.7577	17.1549	20.2876	17.7906	16.5304	18.302	19.2881	18.7966	16.4653	18.776
TTR	23.9372	23.7108	24.3071	24.9332	24.5039	24.1418	24.5707	24.4972	23.8487	23.9714	23.9067	22.9598	23.287	23.3944	24.4929	24.246	24.4962	25.1172	24.3905	25.5378	23.5323	24.6732	25.4744	24.5376	24.6892	25.419	25.1772	24.8069	24.5375	24.7349	24.6712	23.3639	24.8726	24.9154	25.331	24.1938	25.0392	23.3636	25.4131	24.8213	24.925	24.6111	24.1977	19.2812	23.7938	24.0065	23.2388	18.1632	23.8566
TWSG1	12.2295	12.3138	12.5377	13.3561	13.708	12.5762	12.8427	13.6053	12.8809	12.842	12.6505	11.479	11.9044	12.3602	14.023	12.4477	12.4122	12.9958	13.3564	15.1987	12.7591	14.4472	13.4827	12.34	14.5576	14.2263	14.2473	13.7337	14.0293	14.131	13.9711	12.0541	14.1415	13.7048	14.3937	12.8902	14.6435	12.7656	14.1324	13.9594	13.6966	14.4561	12.8387	12.9738	12.3185	14.0348	13.5392	14.0516	13.0411
TXN	10.2647	11.5279	10.7759	10.9698	10.0581	10.1262	9.79585	10.082	12.4332	12.5533	10.4657	10.2109	9.94233	9.94179	10.6201	12.2425	10.0666	10.395	14.1254	11.4768	10.5657	10.3819	12.988	13.03	9.13334	13.9985	12.7768	12.3926	10.6324	12.003	10.9947	10.4427	12.3116	13.8563	13.4382	13.5945	13.9573	11.9939	12.5979	13.7854	13.4763	12.2199	11.0967	14.3874	9.93322	14.2729	9.72178	10.8551	9.82623
TYRP1	11.1209	10.0143	12.7195	11.941	14.8126	13.7302	14.1893	14.5571	12.6063	12.5035	12.6803	12.2806	11.3983	12.394	14.6231	13.3669	15.0578	14.1741	11.1971	16.425	11.851	14.4682	14.0206	12.6114	15.1716	14.2735	11.6164	12.5	14.4612	13.6161	13.7579	9.93547	10.9782	12.172	13.5711	14.3241	14.3993	9.40832	11.7349	13.6095	11.2698	14.49	14.6638	15.2619	15.3026	14.9708	13.8532	14.5597	13.7085
UBB	17.8121	16.8448	16.263	16.4029	16.8094	15.6852	16.2424	16.6889	16.1911	15.4294	15.2539	15.028	15.214	15.6381	16.2151	15.2797	17.2022	16.2961	15.909	15.388	15.4702	16.0747	16.2126	16.0529	16.5041	16.8299	17.32	16.7645	16.0449	16.5099	16.8582	18.6345	17.0079	17.2928	16.2938	17.0902	16.98	17.1202	17.6526	16.7826	16.886	15.7165	17.1923	17.2213	16.335	14.0302	14.9371	16.659	15.4305
UCHL1	13.0073	8.08221	9.66078	9.43947	9.90282	8.90816	9.02269	11.8192	8.93753	9.53171	8.76583	7.60158	7.47133	8.18036	15.0832	8.4994	12.3716	9.33889	8.72869	9.78841	8.85126	9.28754	9.47237	9.43516	9.06078	10.5451	9.43768	10.0288	10.1911	11.6309	11.5233	17.2893	10.2213	10.4978	8.47885	7.23544	11.4072	8.0387	9.8994	10.1438	9.6126	9.65783	9.97011	10.2696	7.86643	13.3492	9.29318	10.625	10.3662
UQCR10	12.4182	11.5851	13.9024	14.1601	25.5511	11.8576	14.2055	14.0087	13.7825	13.3357	11.649	12.9071	10.9642	11.8106	13.9328	25.7569	14.3954	13.9296	12.8307	27.4776	26.0779	14.1116	13.739	14.0209	25.5151	14.0681	14.4438	26.4639	25.3337	27.2289	14.0815	11.298	12.1516	16.3153	25.1307	14.6073	12.5029	12.3675	13.8756	12.4247	12.0622	14.3833	12.7651	14.7347	13.1931	12.8968	12.6668	28.2017	12.5094
VAMP2	12.7154	12.5744	13.5764	12.6162	13.3941	12.6701	13.4586	12.9742	12.942	12.1441	12.586	12.3485	12.1083	12.811	14.7312	14.69	14.6361	14.3449	14.5409	15.3276	14.805	14.6335	14.6664	13.986	13.2219	12.3227	13.2565	12.2858	14.0411	12.546	13.2765	11.8698	12.017	11.9464	13.9538	13.6833	14.9415	13.3557	12.7207	12.4641	13.9252	13.4143	14.0825	14.0209	14.787	14.9864	12.4979	15.9828	12.4932
VASN	14.3043	14.3021	14.1306	14.1929	13.9256	12.7752	14.297	13.686	13.6099	12.9818	13.6815	12.4188	12.4038	12.4502	14.444	14.5399	14.0901	14.0965	15.0528	14.2629	14.0673	13.6533	15.0727	14.3772	14.5998	15.324	14.6922	14.5975	12.3903	14.7769	14.6592	12.849	14.4006	14.9404	15.4832	14.6012	15.3879	14.0567	15.4789	14.8894	15.7861	14.7533	14.3226	13.279	14.9391	15.076	14.9533	14.0461	15.0493
VGF	17.879	17.1727	18.8304	18.269	18.3021	17.1659	18.2091	17.4509	17.943	17.7491	17.8995	17.1933	16.6456	16.2983	18.9487	18.6936	18.308	18.393	17.9034	18.9926	19.1147	18.5821	18.6191	18.3617	18.635	18.3108	18.4103	18.474	18.2919	18.4581	18.2704	15.5286	18.0863	18.4184	18.7079	19.6733	19.1925	17.7068	18.9627	18.6258	19.0717	19.3324	18.2842	19.3406	19.4289	19.46	18.7278	19.3997	18.4018
VILL	19.2728	19.8581	18.9802	19.7921	18.8513	19.2336	18.9439	19.0083	19.44	18.8003	17.3964	18.4441	18.9684	19.0924	19.0121	18.5261	19.0977	18.9438	19.4082	17.9989	19.306	18.7604	19.0303	20.0361	19.468	20.0045	19.7981	19.8744	19.4661	19.7668	19.6914	18.9732	19.8489	19.2914	19.6238	18.2334	18.8755	19.9642	19.6199	18.7868	18.9524	19.8786	17.3601	17.1095	17.7929	16.7079	17.7574	17.2195	18.5562
VIM	14.4433	13.7362	13.7992	14.7915	13.5005	12.9552	13.4407	15.0633	15.1433	12.7635	13.735	13.9342	14.9054	14.3222	15.4882	13.614	14.7533	15.0269	13.0065	14.4689	13.9588	14.688	13.2677	13.1335	14.4907	12.911	13.7338	13.5067	14.5443	13.3469	14.2459	14.5668	13.6478	15.4484	13.1562	13.1157	14.8721	13.6206	14.2632	13.7476	14.0122	13.2211	15.403	13.377	13.9536	16.1532	14.0286	18.323	15.8192
VTN	17.4435	18.9898	17.9819	18.7059	18.8091	19.6706	18.6324	18.941	18.7308	16.8835	17.4964	17.2212	18.7478	18.4877	19.345	17.113	18.6911	18.5218	18.4046	19.5637	17.3739	18.9514	17.8072	19.39	18.694	17.9163	18.0204	18.0901	20.3023	19.0377	18.4452	16.8252	18.5302	18.2744	17.4596	16.4719	17.0988	17.6195	17.2137	17.4776	15.2142	18.0931	16.1001	17.6722	17.6886	17.2722	18.6496	15.8453	18.7707
WFDC1	16.5308	15.845	16.0785	17.1722	16.8312	16.3875	17.5243	17.0878	16.7071	16.57	17.1044	15.8773	15.0433	15.6832	17.1943	16.1047	17.8127	17.1077	16.8648	18.6275	16.5155	17.0537	16.8505	16.7364	16.9589	17.2111	17.2006	17.4529	15.3222	16.7531	17.6488	15.5617	17.4721	16.0014	17.1717	16.6033	17.4661	15.5961	17.1906	17.4148	17.1135	16.7577	18.0603	18.1241	17.142	17.2801	17.5071	18.9477	16.4484
WFDC2	15.4731	14.8719	14.9528	15.1759	16.0497	15.7729	14.7747	15.7971	15.2965	14.7024	15.2496	14.1112	15.4476	16.509	15.7013	13.893	14.5756	13.4876	14.824	16.5914	12.9699	17.088	16.3991	15.6122	15.7034	17.2345	15.9112	16.1052	15.9358	16.1213	17.0667	14.396	16.5438	15.5329	15.2821	14.1767	15.5437	14.4077	15.8054	15.7084	15.468	16.1655	13.6243	14.5393	15.6047	15.4219	13.5685	15.0607	15.1373
WFIKKN2	10.4582	10.9463	11.0061	11.1208	10.7775	10.4384	10.5608	11.1994	9.78744	10.8372	10.9415	10.0064	10.0808	9.74742	11.3699	11.2494	11.2525	11.0971	11.7296	11.8775	12.1908	11.3312	10.4991	10.5601	11.4695	12.8291	10.8583	10.7907	10.6179	12.9904	10.1441	10.1839	10.3286	10.6583	11.7559	10.8149	13.5194	10.7837	12.6428	12.2039	10.5178	10.6003	10.6488	10.9857	11.7823	10.7729	10.7701	11.2685	11.6835
WIF1	14.1076	13.9513	16.134	14.3481	15.7578	13.5799	15.7915	15.8799	14.3755	13.97	15.416	12.5102	13.1932	13.3507	16.7698	16.4716	16.237	16.3962	14.9293	17.938	16.6962	16.7054	16.6305	14.9977	18.0068	16.0909	15.579	15.0347	16.4616	17.1109	17.0685	14.5751	16.0089	15.4295	15.3043	16.3985	16.9342	14.0918	15.1695	16.6738	15.4269	16.5387	16.848	17.3802	17.2261	18.0417	17.4531	16.7816	17.526
WSCD2	12.6041	11.8023	12.3046	13.0026	12.2455	12.1356	13.6486	12.8793	12.7112	11.9101	12.3604	11.7846	11.6605	11.9063	13.6589	12.9368	14.3149	13.2806	12.8384	14.4002	13.6764	13.8279	12.7445	11.4658	12.7278	13.1625	13.5726	13.3332	12.5594	13.6795	14.1466	11.6849	12.967	12.5939	13.1521	13.8738	13.3346	12.3901	13.1885	12.6502	13.4294	12.4153	14.0446	14.3363	13.2943	13.5334	13.1518	15.0634	12.7091
XCL1	15.9215	15.7924	18.3245	16.0763	17.8253	17.591	17.8253	17.3632	16.0712	16.2799	16.9336	17.3599	17.4812	15.9288	18.851	17.5163	18.1932	18.5604	15.9268	15.8859	17.7627	18.2641	15.9732	15.721	16.1475	14.8102	14.1556	15.9121	18.2529	16.8531	15.9297	17.1693	14.9799	15.6474	15.9784	12.4933	15.6571	14.8788	13.78	16.0215	13.1225	14.9923	16.0998	13.5876	14.6111	14.5845	17.4117	14.1687	17.8275
XIRP2	15.2171	14.4715	15.2634	15.155	14.5941	14.2945	15.3029	14.4792	14.1709	14.4147	14.6828	14.4477	13.7473	13.2554	15.4497	15.5093	15.311	15.0726	15.1573	14.9855	16.3084	14.5752	15.9813	15.1824	16.0878	15.8781	16.5518	15.8529	15.4108	16.5862	15.1546	15.0808	15.003	15.3452	15.4204	16.1235	15.6314	15.1939	15.536	15.7103	15.6731	15.4248	15.8619	15.9012	15.8894	15.8524	15.3411	15.8837	15.3769
XYLT1	16.0888	15.1433	16.723	16.2626	16.7118	15.2993	15.9911	16.0495	15.7798	15.4962	16.1402	15.6805	14.7231	14.6126	16.3237	16.2702	16.2444	16.249	16.3899	16.9886	16.8822	16.0091	16.8625	15.8642	15.6125	16.0956	16.1408	16.603	15.6888	16.2762	16.2945	14.8984	15.7391	16.4242	16.8151	18.0817	16.7573	15.439	16.5032	16.5932	16.696	16.4999	16.799	16.6794	16.6014	16.5487	16.4678	17.3337	16.1958
YWHAG	14.5985	11.3763	11.4005	12.5035	11.3587	10.9933	11.7099	11.7473	10.9894	11.8155	11.2281	10.8719	9.8479	10.4607	12.9395	12.2384	12.4032	11.7736	11.6291	11.9108	11.4561	11.2387	12.1372	12.4858	11.6079	12.7591	12.6304	12.2232	11.3649	12.2949	12.2797	16.4888	12.1611	13.3755	11.6252	11.6748	13.669	11.2786	13.485	13.5053	12.3607	12.1424	12.8222	12.7162	11.0454	14.3474	11.9807	13.1648	13.7913
ZG16	12.9074	12.4226	12.5118	12.7924	12.9209	12.4815	13.3027	12.7526	12.2236	12.3745	12.501	11.9626	11.7113	10.8208	13.4007	12.0883	13.3132	12.7107	13.4447	13.5054	12.7658	12.1906	12.7866	13.0884	12.7587	12.8842	13.5375	13.2504	12.5223	13.1973	13.8179	12.6513	13.6395	12.9427	13.3165	13.9028	13.2673	12.7576	12.698	13.1189	13.4405	12.9013	13.1607	13.1511	12.5834	12.7047	12.9315	13.4905	12.8341
Note: The NA value were imputed based on the Generalized Mass Spectrum method.
[truncated: 12 more columns]

## Sheet: ST4
Supplementary Table 4 Overview of clusters and their enrichement of APs
Cluster	Cluster Size	APs present	AP proportion of complete cluster	P	Padj
1	54	32	0.592593	5.75e-07	2.01e-06
2	185	35	0.189189	1	1
3	131	57	0.435115	1.75e-05	4.09e-05
4	124	0	0	1	1
5	59	49	0.830508	3.05134e-20	2.13594e-19
6	42	6	0.142857	1	1
7	39	0	0	1	1
Note: The P value was corrected by FDR. AP, aging proteins.

## Sheet: ST5
Supplementary Table 5 Overview of all significantly enriched processes and pathways as identified in the GO-, REACTOME and KEGG databases
ID	Database	Description	GeneRatio	BgRatio	P	Padj	Q	Gene name	Count	cluster
GO:0051346	GO	negative regulation of hydrolase activity	15/53	373/18903	6.40265e-14	8.28503e-11	5.8837e-11	AHSG/AMBP/APOA1/APOA2/APOC3/C3/COL6A3/ECM1/SERPIND1/ITIH1/KNG1/LGALS3/SLPI/SPINK1/VTN	15	1
GO:0010466	GO	negative regulation of peptidase activity	11/53	263/18903	1.39557e-10	9.02934e-08	6.41228e-08	AHSG/AMBP/C3/COL6A3/ECM1/SERPIND1/ITIH1/KNG1/SLPI/SPINK1/VTN	11	1
GO:0010951	GO	negative regulation of endopeptidase activity	10/53	252/18903	1.74867e-09	7.54261e-07	5.35646e-07	AHSG/AMBP/C3/COL6A3/SERPIND1/ITIH1/KNG1/SLPI/SPINK1/VTN	10	1
GO:0045861	GO	negative regulation of proteolysis	11/53	352/18903	3.02743e-09	9.79372e-07	6.95511e-07	AHSG/AMBP/C3/COL6A3/ECM1/SERPIND1/ITIH1/KNG1/SLPI/SPINK1/VTN	11	1
GO:0006959	GO	humoral immune response	10/53	320/18903	1.71942e-08	4.33582e-06	3.07912e-06	C2/C3/C6/C9/CFD/FGA/HPX/SLPI/IGKV3-20/LEAP2	10	1
GO:0002440	GO	production of molecular mediator of immune response	10/53	333/18903	2.50582e-08	4.33582e-06	3.07912e-06	APOA1/APOA2/HPX/RBP4/XCL1/IGKV3-20/IGKV3-15/IGKV1-27/IGKV1-12/IGKV1-9	10	1
GO:0034370	GO	triglyceride-rich lipoprotein particle remodeling	4/53	12/18903	2.68057e-08	4.33582e-06	3.07912e-06	APOA1/APOA2/APOC2/APOC3	4	1
GO:0034372	GO	very-low-density lipoprotein particle remodeling	4/53	12/18903	2.68057e-08	4.33582e-06	3.07912e-06	APOA1/APOA2/APOC2/APOC3	4	1
GO:0033700	GO	phospholipid efflux	4/53	13/18903	3.8639e-08	5.55543e-06	3.94525e-06	APOA1/APOA2/APOC2/APOC3	4	1
GO:0052547	GO	regulation of peptidase activity	11/53	459/18903	4.66747e-08	6.03971e-06	4.28916e-06	AHSG/AMBP/C3/COL6A3/ECM1/SERPIND1/ITIH1/KNG1/SLPI/SPINK1/VTN	11	1
GO:0034384	GO	high-density lipoprotein particle clearance	4/53	15/18903	7.34598e-08	8.64155e-06	6.13688e-06	APOA1/APOA2/APOC2/APOC3	4	1
GO:0002377	GO	immunoglobulin production	8/53	219/18903	1.61719e-07	1.74387e-05	1.23843e-05	HPX/RBP4/XCL1/IGKV3-20/IGKV3-15/IGKV1-27/IGKV1-12/IGKV1-9	8	1
GO:0043691	GO	reverse cholesterol transport	4/53	20/18903	2.58051e-07	2.24713e-05	1.59582e-05	APOA1/APOA2/APOC2/APOC3	4	1
GO:0051004	GO	regulation of lipoprotein lipase activity	4/53	20/18903	2.58051e-07	2.24713e-05	1.59582e-05	APOA1/APOC2/APOC3/APOH	4	1
GO:0052548	GO	regulation of endopeptidase activity	10/53	428/18903	2.60487e-07	2.24713e-05	1.59582e-05	AHSG/AMBP/C3/COL6A3/SERPIND1/ITIH1/KNG1/SLPI/SPINK1/VTN	10	1
GO:0006641	GO	triglyceride metabolic process	6/53	104/18903	4.46351e-07	3.60987e-05	2.56358e-05	APOA1/APOA2/APOC2/APOC3/APOH/C3	6	1
GO:0002697	GO	regulation of immune effector process	9/53	379/18903	9.68383e-07	7.3711e-05	5.23467e-05	APOA1/APOA2/AZGP1/C3/HPX/LGALS3/RBP4/XCL1/PGLYRP2	9	1
GO:0034368	GO	protein-lipid complex remodeling	4/53	30/18903	1.42966e-06	9.73671e-05	6.91462e-05	APOA1/APOA2/APOC2/APOC3	4	1
GO:0034369	GO	plasma lipoprotein particle remodeling	4/53	30/18903	1.42966e-06	9.73671e-05	6.91462e-05	APOA1/APOA2/APOC2/APOC3	4	1
GO:0006639	GO	acylglycerol metabolic process	6/53	132/18903	1.81422e-06	0.000111512	7.91914e-05	APOA1/APOA2/APOC2/APOC3/APOH/C3	6	1
GO:0034367	GO	protein-containing complex remodeling	4/53	32/18903	1.86819e-06	0.000111512	7.91914e-05	APOA1/APOA2/APOC2/APOC3	4	1
GO:0006638	GO	neutral lipid metabolic process	6/53	133/18903	1.89588e-06	0.000111512	7.91914e-05	APOA1/APOA2/APOC2/APOC3/APOH/C3	6	1
GO:0050766	GO	positive regulation of phagocytosis	5/53	74/18903	1.98698e-06	0.000111789	7.93883e-05	AHSG/APOA1/APOA2/C2/C3	5	1
GO:0051006	GO	positive regulation of lipoprotein lipase activity	3/53	10/18903	2.46304e-06	0.000132799	9.43084e-05	APOA1/APOC2/APOH	3	1
GO:0061365	GO	positive regulation of triglyceride lipase activity	3/53	11/18903	3.37996e-06	0.000174947	0.00012424	APOA1/APOC2/APOH	3	1
GO:0046461	GO	neutral lipid catabolic process	4/53	41/18903	5.16389e-06	0.000242189	0.000171993	APOA1/APOA2/APOC2/APOC3	4	1
GO:0046464	GO	acylglycerol catabolic process	4/53	41/18903	5.16389e-06	0.000242189	0.000171993	APOA1/APOA2/APOC2/APOC3	4	1
GO:0060191	GO	regulation of lipase activity	5/53	90/18903	5.24057e-06	0.000242189	0.000171993	APOA1/APOA2/APOC2/APOC3/APOH	5	1
GO:0090207	GO	regulation of triglyceride metabolic process	4/53	43/18903	6.2668e-06	0.000279629	0.000198581	APOA1/APOC2/APOC3/C3	4	1
GO:0010896	GO	regulation of triglyceride catabolic process	3/53	14/18903	7.41214e-06	0.000314513	0.000223355	APOA1/APOC2/APOC3	3	1
GO:0071827	GO	plasma lipoprotein particle organization	4/53	45/18903	7.53471e-06	0.000314513	0.000223355	APOA1/APOA2/APOC2/APOC3	4	1
GO:0071825	GO	protein-lipid complex subunit organization	4/53	48/18903	9.77896e-06	0.000395437	0.000280824	APOA1/APOA2/APOC2/APOC3	4	1
GO:0050764	GO	regulation of phagocytosis	5/53	103/18903	1.01554e-05	0.000398213	0.000282795	AHSG/APOA1/APOA2/C2/C3	5	1
GO:0034375	GO	high-density lipoprotein particle remodeling	3/53	16/18903	1.13581e-05	0.000426142	0.000302629	APOA1/APOA2/APOC3	3	1
GO:0030195	GO	negative regulation of blood coagulation	4/53	50/18903	1.15263e-05	0.000426142	0.000302629	APOH/FGA/KNG1/VTN	4	1
GO:1900047	GO	negative regulation of hemostasis	4/53	51/18903	1.24813e-05	0.000448635	0.000318602	APOH/FGA/KNG1/VTN	4	1
GO:0034381	GO	plasma lipoprotein particle clearance	4/53	53/18903	1.45648e-05	0.000509373	0.000361736	APOA1/APOA2/APOC2/APOC3	4	1
GO:0050819	GO	negative regulation of coagulation	4/53	54/18903	1.56974e-05	0.000534537	0.000379607	APOH/FGA/KNG1/VTN	4	1
GO:0006957	GO	complement activation, alternative pathway	3/53	18/18903	1.64849e-05	0.00054696	0.00038843	C3/C9/CFD	3	1
GO:0002455	GO	humoral immune response mediated by circulating immunoglobulin	5/53	119/18903	2.04821e-05	0.000662597	0.00047055	C2/C3/C6/C9/HPX	5	1
GO:0002698	GO	negative regulation of immune effector process	5/53	122/18903	2.30996e-05	0.000729047	0.00051774	APOA1/APOA2/LGALS3/XCL1/PGLYRP2	5	1
GO:0050994	GO	regulation of lipid catabolic process	4/53	63/18903	2.90202e-05	0.000893118	0.000634257	APOA1/APOA2/APOC2/APOC3	4	1
GO:0016064	GO	immunoglobulin mediated immune response	6/53	215/18903	2.96786e-05	0.000893118	0.000634257	C2/C3/C6/C9/HPX/XCL1	6	1
GO:0019724	GO	B cell mediated immunity	6/53	218/18903	3.20771e-05	0.000943359	0.000669936	C2/C3/C6/C9/HPX/XCL1	6	1
GO:0006956	GO	complement activation	5/53	132/18903	3.37486e-05	0.000970459	0.000689181	C2/C3/C6/C9/CFD	5	1
GO:0031638	GO	zymogen activation	4/53	67/18903	3.70341e-05	0.00104179	0.000739835	APOH/FGA/HP/MMP14	4	1
GO:0046503	GO	glycerolipid catabolic process	4/53	68/18903	3.92674e-05	0.00108111	0.000767759	APOA1/APOA2/APOC2/APOC3	4	1
GO:0030193	GO	regulation of blood coagulation	4/53	70/18903	4.40275e-05	0.00118691	0.000842894	APOH/FGA/KNG1/VTN	4	1
GO:0033344	GO	cholesterol efflux	4/53	71/18903	4.65595e-05	0.00122955	0.000873178	APOA1/APOA2/APOC2/APOC3	4	1
GO:1900046	GO	regulation of hemostasis	4/53	72/18903	4.91963e-05	0.0012732	0.000904176	APOH/FGA/KNG1/VTN	4	1
GO:0034377	GO	plasma lipoprotein particle assembly	3/53	26/18903	5.16988e-05	0.00131173	0.000931539	APOA1/APOA2/APOC3	3	1
GO:0050818	GO	regulation of coagulation	4/53	75/18903	5.77625e-05	0.0014172	0.00100644	APOH/FGA/KNG1/VTN	4	1
GO:0042730	GO	fibrinolysis	3/53	27/18903	5.8046e-05	0.0014172	0.00100644	APOH/FGA/VTN	3	1
GO:0050996	GO	positive regulation of lipid catabolic process	3/53	28/18903	6.48828e-05	0.00155478	0.00110415	APOA1/APOA2/APOC2	3	1
GO:0061045	GO	negative regulation of wound healing	4/53	78/18903	6.73692e-05	0.00158501	0.00112561	APOH/FGA/KNG1/VTN	4	1
GO:0002449	GO	lymphocyte mediated immunity	7/53	367/18903	7.01955e-05	0.00162202	0.00115189	AZGP1/C2/C3/C6/C9/HPX/XCL1	7	1
GO:0065005	GO	protein-lipid complex assembly	3/53	29/18903	7.2226e-05	0.00163966	0.00116442	APOA1/APOA2/APOC3	3	1
GO:0032371	GO	regulation of sterol transport	4/53	81/18903	7.80911e-05	0.00167691	0.00119087	APOA1/APOA2/APOC2/APOC3	4	1
GO:0032374	GO	regulation of cholesterol transport	4/53	81/18903	7.80911e-05	0.00167691	0.00119087	APOA1/APOA2/APOC2/APOC3	4	1
GO:0032372	GO	negative regulation of sterol transport	3/53	30/18903	8.00923e-05	0.00167691	0.00119087	APOA2/APOC2/APOC3	3	1
GO:0032375	GO	negative regulation of cholesterol transport	3/53	30/18903	8.00923e-05	0.00167691	0.00119087	APOA2/APOC2/APOC3	3	1
GO:0002460	GO	adaptive immune response based on somatic recombination of immune receptors built from immunoglobulin superfamily domains	7/53	375/18903	8.03465e-05	0.00167691	0.00119087	AZGP1/C2/C3/C6/C9/HPX/XCL1	7	1
GO:0019433	GO	triglyceride catabolic process	3/53	31/18903	8.84981e-05	0.00179538	0.00127501	APOA1/APOC2/APOC3	3	1
GO:0097006	GO	regulation of plasma lipoprotein particle levels	4/53	84/18903	9.00047e-05	0.00179538	0.00127501	APOA1/APOA2/APOC2/APOC3	4	1
GO:0042742	GO	defense response to bacterium	7/53	382/18903	9.01854e-05	0.00179538	0.00127501	FGA/HP/LCN2/SLPI/IGKV3-20/PGLYRP2/LEAP2	7	1
GO:0002719	GO	negative regulation of cytokine production involved in immune response	3/53	35/18903	0.000127842	0.00250648	0.00178	APOA1/APOA2/XCL1	3	1
GO:1903035	GO	negative regulation of response to wounding	4/53	94/18903	0.000139337	0.00269107	0.00191109	APOH/FGA/KNG1/VTN	4	1
GO:1905952	GO	regulation of lipid localization	5/53	185/18903	0.00016681	0.00317429	0.00225426	APOA1/APOA2/APOC2/APOC3/C3	5	1
GO:0002700	GO	regulation of production of molecular mediator of immune response	5/53	187/18903	0.000175385	0.0032712	0.00232308	APOA1/APOA2/HPX/RBP4/XCL1	5	1
GO:0042632	GO	cholesterol homeostasis	4/53	100/18903	0.000176958	0.0032712	0.00232308	APOA1/APOA2/APOC2/APOC3	4	1
GO:0055092	GO	sterol homeostasis	4/53	101/18903	0.000183875	0.00335119	0.00237988	APOA1/APOA2/APOC2/APOC3	4	1
GO:0015914	GO	phospholipid transport	4/53	104/18903	0.000205797	0.00367331	0.00260864	APOA1/APOA2/APOC2/APOC3	4	1
GO:0002714	GO	positive regulation of B cell mediated immunity	3/53	42/18903	0.00022115	0.00367331	0.00260864	C3/HPX/XCL1	3	1
GO:0002891	GO	positive regulation of immunoglobulin mediated immune response	3/53	42/18903	0.00022115	0.00367331	0.00260864	C3/HPX/XCL1	3	1
GO:0055090	GO	acylglycerol homeostasis	3/53	42/18903	0.00022115	0.00367331	0.00260864	APOA1/APOC2/APOC3	3	1
GO:0070328	GO	triglyceride homeostasis	3/53	42/18903	0.00022115	0.00367331	0.00260864	APOA1/APOC2/APOC3	3	1
GO:0006958	GO	complement activation, classical pathway	4/53	106/18903	0.00022142	0.00367331	0.00260864	C2/C3/C6/C9	4	1
GO:0022600	GO	digestive system process	4/53	106/18903	0.00022142	0.00367331	0.00260864	APOA1/APOA2/RBP4/SPINK1	4	1
GO:0001935	GO	endothelial cell proliferation	5/53	199/18903	0.000234136	0.00383509	0.00272353	APOA1/APOH/ECM1/MMP14/LRG1	5	1
GO:0044058	GO	regulation of digestive system process	3/53	44/18903	0.000254124	0.00411045	0.00291908	APOA1/APOA2/SPINK1	3	1
GO:0048259	GO	regulation of receptor-mediated endocytosis	4/53	112/18903	0.000273418	0.00436794	0.00310193	APOC2/APOC3/C3/VTN	4	1
GO:0002526	GO	acute inflammatory response	4/53	114/18903	0.000292548	0.00447912	0.00318089	AHSG/APOA2/C3/HP	4	1
GO:0002824	GO	positive regulation of adaptive immune response based on somatic recombination of immune receptors built from immunoglobulin superfamily domains	4/53	114/18903	0.000292548	0.00447912	0.00318089	AZGP1/C3/HPX/XCL1	4	1
GO:0030100	GO	regulation of endocytosis	5/53	209/18903	0.000293648	0.00447912	0.00318089	APOC2/APOC3/C3/LGALS3/VTN	5	1
GO:0002443	GO	leukocyte mediated immunity	7/53	463/18903	0.000294224	0.00447912	0.00318089	AZGP1/C2/C3/C6/C9/HPX/XCL1	7	1
GO:0002701	GO	negative regulation of production of molecular mediator of immune response	3/53	47/18903	0.00030929	0.00460024	0.00326691	APOA1/APOA2/XCL1	3	1
GO:0032369	GO	negative regulation of lipid transport	3/53	47/18903	0.00030929	0.00460024	0.00326691	APOA2/APOC2/APOC3	3	1
GO:0030300	GO	regulation of intestinal cholesterol absorption	2/53	10/18903	0.000342138	0.00489951	0.00347943	APOA1/APOA2	2	1
GO:1905918	GO	regulation of CoA-transferase activity	2/53	10/18903	0.000342138	0.00489951	0.00347943	APOA1/APOA2	2	1
GO:2000425	GO	regulation of apoptotic cell clearance	2/53	10/18903	0.000342138	0.00489951	0.00347943	C2/C3	2	1
GO:0002708	GO	positive regulation of lymphocyte mediated immunity	4/53	119/18903	0.000344556	0.00489951	0.00347943	AZGP1/C3/HPX/XCL1	4	1
GO:0002821	GO	positive regulation of adaptive immune response	4/53	120/18903	0.000355702	0.00500302	0.00355295	AZGP1/C3/HPX/XCL1	4	1
GO:0030301	GO	cholesterol transport	4/53	121/18903	0.000367103	0.00510787	0.0036274	APOA1/APOA2/APOC2/APOC3	4	1
GO:0042304	GO	regulation of fatty acid biosynthetic process	3/53	50/18903	0.000371644	0.00511604	0.00363321	APOA1/APOC2/APOC3	3	1
GO:0010876	GO	lipid localization	7/53	483/18903	0.000379722	0.00517221	0.0036731	APOA1/APOA2/APOC2/APOC3/APOH/C3/RBP4	7	1
GO:0007596	GO	blood coagulation	5/53	225/18903	0.000411948	0.00551162	0.00391414	APOH/FGA/SERPIND1/KNG1/VTN	5	1
GO:0019730	GO	antimicrobial humoral response	4/53	125/18903	0.000415338	0.00551162	0.00391414	FGA/SLPI/IGKV3-20/LEAP2	4	1
GO:1904729	GO	regulation of intestinal lipid absorption	2/53	11/18903	0.000417418	0.00551162	0.00391414	APOA1/APOA2	2	1
GO:0002639	GO	positive regulation of immunoglobulin production	3/53	53/18903	0.000441564	0.00577155	0.00409873	HPX/RBP4/XCL1	3	1
GO:0050817	GO	coagulation	5/53	230/18903	0.000455421	0.00589315	0.00418508	APOH/FGA/SERPIND1/KNG1/VTN	5	1
GO:0007599	GO	hemostasis	5/53	231/18903	0.000464516	0.00595132	0.00422639	APOH/FGA/SERPIND1/KNG1/VTN	5	1
GO:0045806	GO	negative regulation of endocytosis	3/53	56/18903	0.000519413	0.00658942	0.00467954	APOC2/APOC3/LGALS3	3	1
GO:0015918	GO	sterol transport	4/53	135/18903	0.000555526	0.00697913	0.0049563	APOA1/APOA2/APOC2/APOC3	4	1
GO:0061041	GO	regulation of wound healing	4/53	137/18903	0.000587145	0.00720063	0.0051136	APOH/FGA/KNG1/VTN	4	1
GO:0051918	GO	negative regulation of fibrinolysis	2/53	13/18903	0.000589851	0.00720063	0.0051136	APOH/VTN	2	1
GO:1904478	GO	regulation of intestinal absorption	2/53	13/18903	0.000589851	0.00720063	0.0051136	APOA1/APOA2	2	1
GO:0007586	GO	digestion	4/53	139/18903	0.000620024	0.00749823	0.00532495	APOA1/APOA2/RBP4/SPINK1	4	1
GO:0002705	GO	positive regulation of leukocyte mediated immunity	4/53	140/18903	0.000636944	0.00763154	0.00541961	AZGP1/C3/HPX/XCL1	4	1
GO:0034113	GO	heterotypic cell-cell adhesion	3/53	61/18903	0.000667746	0.00792718	0.00562957	APOA1/DSC2/FGA	3	1
GO:0018158	GO	protein oxidation	2/53	14/18903	0.000686924	0.00793642	0.00563613	APOA1/APOA2	2	1
GO:0018206	GO	peptidyl-methionine modification	2/53	14/18903	0.000686924	0.00793642	0.00563613	APOA1/APOA2	2	1
GO:1901678	GO	iron coordination entity transport	2/53	14/18903	0.000686924	0.00793642	0.00563613	HPX/LCN2	2	1
GO:0019731	GO	antibacterial humoral response	3/53	63/18903	0.000733879	0.00840388	0.0059681	FGA/SLPI/IGKV3-20	3	1
GO:0050878	GO	regulation of body fluid levels	6/53	390/18903	0.000751425	0.00852933	0.00605719	APOH/FGA/SERPIND1/KNG1/SPINK1/VTN	6	1
GO:0002712	GO	regulation of B cell mediated immunity	3/53	64/18903	0.000768452	0.00853158	0.00605879	C3/HPX/XCL1	3	1
GO:0002889	GO	regulation of immunoglobulin mediated immune response	3/53	64/18903	0.000768452	0.00853158	0.00605879	C3/HPX/XCL1	3	1
GO:0150063	GO	visual system development	6/53	392/18903	0.000771701	0.00853158	0.00605879	C3/CRYBB2/CRYGD/CRYGS/NAGLU/RBP4	6	1
GO:0015748	GO	organophosphate ester transport	4/53	148/18903	0.000784317	0.00853158	0.00605879	APOA1/APOA2/APOC2/APOC3	4	1
GO:0032488	GO	Cdc42 protein signal transduction	2/53	15/18903	0.000791182	0.00853158	0.00605879	APOA1/APOC3	2	1
GO:0034380	GO	high-density lipoprotein particle assembly	2/53	15/18903	0.000791182	0.00853158	0.00605879	APOA1/APOA2	2	1
GO:1905953	GO	negative regulation of lipid localization	3/53	65/18903	0.000804045	0.00855915	0.00607837	APOA2/APOC2/APOC3	3	1
GO:0002699	GO	positive regulation of immune effector process	5/53	261/18903	0.000806968	0.00855915	0.00607837	AZGP1/C3/HPX/RBP4/XCL1	5	1
GO:0002253	GO	activation of immune response	6/53	397/18903	0.000824249	0.00867137	0.00615806	C2/C3/C6/C9/CFD/LGALS3	6	1
GO:0048880	GO	sensory system development	6/53	398/18903	0.000835084	0.0087145	0.00618869	C3/CRYBB2/CRYGD/CRYGS/NAGLU/RBP4	6	1
GO:0046486	GO	glycerolipid metabolic process	6/53	399/18903	0.000846028	0.00875808	0.00621964	APOA1/APOA2/APOC2/APOC3/APOH/C3	6	1
GO:0060193	GO	positive regulation of lipase activity	3/53	68/18903	0.000917069	0.00941815	0.0066884	APOA1/APOC2/APOH	3	1
GO:0032368	GO	regulation of lipid transport	4/53	155/18903	0.000931773	0.00949382	0.00674213	APOA1/APOA2/APOC2/APOC3	4	1
GO:0019885	GO	antigen processing and presentation of endogenous peptide antigen via MHC class I	2/53	17/18903	0.00102109	0.0101638	0.00721794	AZGP1/HLA-C	2	1
GO:0060192	GO	negative regulation of lipase activity	2/53	17/18903	0.00102109	0.0101638	0.00721794	APOA2/APOC3	2	1
GO:0072378	GO	blood coagulation, fibrin clot formation	2/53	17/18903	0.00102109	0.0101638	0.00721794	APOH/FGA	2	1
GO:0051917	GO	regulation of fibrinolysis	2/53	18/18903	0.00114667	0.0113267	0.00804374	APOH/VTN	2	1
GO:0002637	GO	regulation of immunoglobulin production	3/53	76/18903	0.00126626	0.0122621	0.00870805	HPX/RBP4/XCL1	3	1
GO:0002483	GO	antigen processing and presentation of endogenous peptide antigen	2/53	19/18903	0.00127927	0.0122621	0.00870805	AZGP1/HLA-C	2	1
GO:0010985	GO	negative regulation of lipoprotein particle clearance	2/53	19/18903	0.00127927	0.0122621	0.00870805	APOC2/APOC3	2	1
GO:0030299	GO	intestinal cholesterol absorption	2/53	19/18903	0.00127927	0.0122621	0.00870805	APOA1/APOA2	2	1
GO:0006869	GO	lipid transport	6/53	433/18903	0.00128915	0.0122659	0.00871073	APOA1/APOA2/APOC2/APOC3/APOH/RBP4	6	1
GO:0015850	GO	organic hydroxy compound transport	5/53	292/18903	0.00133041	0.0125221	0.00889272	APOA1/APOA2/APOC2/APOC3/RBP4	5	1
GO:0032102	GO	negative regulation of response to external stimulus	6/53	436/18903	0.00133544	0.0125221	0.00889272	APOA1/APOH/FGA/KNG1/SLIT1/VTN	6	1
GO:1903034	GO	regulation of response to wounding	4/53	172/18903	0.00136952	0.0127493	0.00905407	APOH/FGA/KNG1/VTN	4	1
GO:0072376	GO	protein activation cascade	2/53	20/18903	0.00141887	0.0130478	0.00926602	APOH/FGA	2	1
GO:0055088	GO	lipid homeostasis	4/53	174/18903	0.00142902	0.0130478	0.00926602	APOA1/APOA2/APOC2/APOC3	4	1
GO:0042060	GO	wound healing	6/53	442/18903	0.00143183	0.0130478	0.00926602	APOH/FGA/SERPIND1/KNG1/VTN/LRG1	6	1
GO:0002683	GO	negative regulation of immune system process	6/53	449/18903	0.00155092	0.0140342	0.00996656	AMBP/APOA1/APOA2/LGALS3/XCL1/PGLYRP2	6	1
GO:0030502	GO	negative regulation of bone mineralization	2/53	21/18903	0.00156541	0.014067	0.00998979	AHSG/ECM1	2	1
GO:0002706	GO	regulation of lymphocyte mediated immunity	4/53	179/18903	0.00158564	0.0141505	0.0100491	AZGP1/C3/HPX/XCL1	4	1
GO:0007162	GO	negative regulation of cell adhesion	5/53	308/18903	0.00168257	0.0147337	0.0104633	APOA1/KNG1/LGALS3/MMP14/XCL1	5	1
GO:0002822	GO	regulation of adaptive immune response based on somatic recombination of immune receptors built from immunoglobulin superfamily domains	4/53	182/18903	0.00168515	0.0147337	0.0104633	AZGP1/C3/HPX/XCL1	4	1
GO:0046890	GO	regulation of lipid biosynthetic process	4/53	182/18903	0.00168515	0.0147337	0.0104633	APOA1/APOC2/APOC3/C3	4	1
GO:0002088	GO	lens development in camera-type eye	3/53	86/18903	0.00180739	0.0156964	0.0111469	CRYBB2/CRYGD/CRYGS	3	1
GO:0006909	GO	phagocytosis	5/53	314/18903	0.00183085	0.0157942	0.0112164	AHSG/APOA1/APOA2/C2/C3	5	1
GO:0044241	GO	lipid digestion	2/53	23/18903	0.00187919	0.0158933	0.0112868	APOA1/APOA2	2	1
GO:0045723	GO	positive regulation of fatty acid biosynthetic process	2/53	23/18903	0.00187919	0.0158933	0.0112868	APOA1/APOC2	2	1
GO:0098856	GO	intestinal lipid absorption	2/53	23/18903	0.00187919	0.0158933	0.0112868	APOA1/APOA2	2	1
GO:0001906	GO	cell killing	4/53	189/18903	0.00193411	0.0162515	0.0115412	AZGP1/C3/C9/XCL1	4	1
GO:0050777	GO	negative regulation of immune response	4/53	190/18903	0.00197164	0.01646	0.0116892	AMBP/LGALS3/XCL1/PGLYRP2	4	1
GO:0002922	GO	positive regulation of humoral immune response	2/53	24/18903	0.00204636	0.0168661	0.0119777	C3/HPX	2	1
GO:0090208	GO	positive regulation of triglyceride metabolic process	2/53	24/18903	0.00204636	0.0168661	0.0119777	APOA1/APOC2	2	1
GO:0090277	GO	positive regulation of peptide hormone secretion	3/53	92/18903	0.00219176	0.0178453	0.012673	FGA/RBP4/SPINK1	3	1
GO:0050673	GO	epithelial cell proliferation	6/53	481/18903	0.00219461	0.0178453	0.012673	APOA1/APOH/ECM1/MMP14/SPINK1/LRG1	6	1
GO:0019835	GO	cytolysis	2/53	25/18903	0.00222031	0.0178453	0.012673	C6/C9	2	1
GO:0034114	GO	regulation of heterotypic cell-cell adhesion	2/53	25/18903	0.00222031	0.0178453	0.012673	APOA1/FGA	2	1
GO:0002819	GO	regulation of adaptive immune response	4/53	198/18903	0.00229027	0.0182939	0.0129916	AZGP1/C3/HPX/XCL1	4	1
GO:0002793	GO	positive regulation of peptide secretion	3/53	94/18903	0.00233029	0.0184993	0.0131375	FGA/RBP4/SPINK1	3	1
GO:0019883	GO	antigen processing and presentation of endogenous antigen	2/53	26/18903	0.00240103	0.0188299	0.0133723	AZGP1/HLA-C	2	1
GO:0050995	GO	negative regulation of lipid catabolic process	2/53	26/18903	0.00240103	0.0188299	0.0133723	APOA2/APOC3	2	1
GO:0019217	GO	regulation of fatty acid metabolic process	3/53	96/18903	0.00247413	0.0192863	0.0136964	APOA1/APOC2/APOC3	3	1
GO:0043010	GO	camera-type eye development	5/53	340/18903	0.00258647	0.0199374	0.0141587	CRYBB2/CRYGD/CRYGS/NAGLU/RBP4	5	1
GO:0031639	GO	plasminogen activation	2/53	27/18903	0.00258847	0.0199374	0.0141587	APOH/FGA	2	1
GO:0030194	GO	positive regulation of blood coagulation	2/53	28/18903	0.00278259	0.0211804	0.0150415	APOH/VTN	2	1
GO:1900048	GO	positive regulation of hemostasis	2/53	28/18903	0.00278259	0.0211804	0.0150415	APOH/VTN	2	1
GO:0019216	GO	regulation of lipid metabolic process	5/53	347/18903	0.00282374	0.021368	0.0151747	APOA1/APOA2/APOC2/APOC3/C3	5	1
GO:0006656	GO	phosphatidylcholine biosynthetic process	2/53	29/18903	0.00298336	0.0224446	0.0159393	APOA1/APOA2	2	1
GO:0110149	GO	regulation of biomineralization	3/53	105/18903	0.0031891	0.0233266	0.0165656	AHSG/ECM1/FBLN7	3	1
GO:0002474	GO	antigen processing and presentation of peptide antigen via MHC class I	2/53	30/18903	0.00319074	0.0233266	0.0165656	AZGP1/HLA-C	2	1
GO:0006027	GO	glycosaminoglycan catabolic process	2/53	30/18903	0.00319074	0.0233266	0.0165656	NAGLU/PGLYRP2	2	1
GO:0050820	GO	positive regulation of coagulation	2/53	30/18903	0.00319074	0.0233266	0.0165656	APOH/VTN	2	1
GO:0070168	GO	negative regulation of biomineral tissue development	2/53	30/18903	0.00319074	0.0233266	0.0165656	AHSG/ECM1	2	1
GO:0007601	GO	visual perception	4/53	220/18903	0.00334661	0.0243287	0.0172773	CRYBB2/CRYGD/CRYGS/RBP4	4	1
GO:0001916	GO	positive regulation of T cell mediated cytotoxicity	2/53	31/18903	0.00340469	0.0244759	0.0173818	AZGP1/XCL1	2	1
GO:0110150	GO	negative regulation of biomineralization	2/53	31/18903	0.00340469	0.0244759	0.0173818	AHSG/ECM1	2	1
GO:0010810	GO	regulation of cell-substrate adhesion	4/53	222/18903	0.0034566	0.024576	0.0174529	APOA1/FGA/MMP14/VTN	4	1
GO:0044242	GO	cellular lipid catabolic process	4/53	222/18903	0.0034566	0.024576	0.0174529	APOA1/APOA2/APOC2/APOC3	4	1
GO:0050953	GO	sensory perception of light stimulus	4/53	224/18903	0.00356904	0.0252368	0.0179222	CRYBB2/CRYGD/CRYGS/RBP4	4	1
GO:1901889	GO	negative regulation of cell junction assembly	2/53	32/18903	0.00362517	0.0254298	0.0180593	MMP14/SLIT1	2	1
GO:0045833	GO	negative regulation of lipid metabolic process	3/53	110/18903	0.00363564	0.0254298	0.0180593	APOA2/APOC2/APOC3	3	1
GO:0031589	GO	cell-substrate adhesion	5/53	369/18903	0.00367261	0.0255503	0.0181448	APOA1/FGA/MMP14/VTN/LAMB4	5	1
GO:0034446	GO	substrate adhesion-dependent cell spreading	3/53	111/18903	0.00372929	0.0258059	0.0183263	APOA1/FGA/LAMB4	3	1
GO:0002828	GO	regulation of type 2 immune response	2/53	33/18903	0.00385215	0.0263739	0.0187297	ECM1/XCL1	2	1
GO:0090279	GO	regulation of calcium ion import	2/53	33/18903	0.00385215	0.0263739	0.0187297	LGALS3/SPINK1	2	1
GO:0002685	GO	regulation of leukocyte migration	4/53	231/18903	0.00398217	0.0271207	0.01926	ECM1/LGALS3/MMP14/XCL1	4	1
GO:0010984	GO	regulation of lipoprotein particle clearance	2/53	34/18903	0.00408559	0.0276793	0.0196567	APOC2/APOC3	2	1
GO:0002718	GO	regulation of cytokine production involved in immune response	3/53	118/18903	0.00442625	0.0298311	0.0211848	APOA1/APOA2/XCL1	3	1
GO:0001654	GO	eye development	5/53	388/18903	0.00454199	0.0303373	0.0215444	CRYBB2/CRYGD/CRYGS/NAGLU/RBP4	5	1
GO:0006026	GO	aminoglycan catabolic process	2/53	36/18903	0.0045717	0.0303373	0.0215444	NAGLU/PGLYRP2	2	1
GO:0048261	GO	negative regulation of receptor-mediated endocytosis	2/53	36/18903	0.0045717	0.0303373	0.0215444	APOC2/APOC3	2	1
GO:0002703	GO	regulation of leukocyte mediated immunity	4/53	241/18903	0.00462698	0.0304707	0.0216391	AZGP1/C3/HPX/XCL1	4	1
GO:0002367	GO	cytokine production involved in immune response	3/53	120/18903	0.00463889	0.0304707	0.0216391	APOA1/APOA2/XCL1	3	1
GO:0030203	GO	glycosaminoglycan metabolic process	3/53	123/18903	0.0049693	0.0321514	0.0228326	ITIH1/NAGLU/PGLYRP2	3	1
GO:0046887	GO	positive regulation of hormone secretion	3/53	123/18903	0.0049693	0.0321514	0.0228326	FGA/RBP4/SPINK1	3	1
GO:0071675	GO	regulation of mononuclear cell migration	3/53	123/18903	0.0049693	0.0321514	0.0228326	ECM1/LGALS3/XCL1	3	1
GO:0042092	GO	type 2 immune response	2/53	38/18903	0.00508322	0.0327248	0.0232398	ECM1/XCL1	2	1
GO:0010811	GO	positive regulation of cell-substrate adhesion	3/53	125/18903	0.00519729	0.0332935	0.0236437	APOA1/FGA/VTN	3	1
GO:0016485	GO	protein processing	4/53	250/18903	0.00526457	0.0335584	0.0238319	APOH/FGA/HP/MMP14	4	1
GO:0030279	GO	negative regulation of ossification	2/53	39/18903	0.00534841	0.0339257	0.0240927	AHSG/ECM1	2	1
GO:0045923	GO	positive regulation of fatty acid metabolic process	2/53	40/18903	0.00561985	0.0354736	0.0251919	APOA1/APOC2	2	1
GO:0006898	GO	receptor-mediated endocytosis	4/53	257/18903	0.00579947	0.0364297	0.0258709	APOC2/APOC3/C3/VTN	4	1
GO:0001914	GO	regulation of T cell mediated cytotoxicity	2/53	41/18903	0.0058975	0.0368665	0.0261811	AZGP1/XCL1	2	1
GO:0050727	GO	regulation of inflammatory response	5/53	414/18903	0.00595784	0.0370647	0.0263218	AHSG/APOA1/C3/XCL1/PGLYRP2	5	1
GO:0002702	GO	positive regulation of production of molecular mediator of immune response	3/53	133/18903	0.0061719	0.0380887	0.0270491	HPX/RBP4/XCL1	3	1
GO:0050892	GO	intestinal absorption	2/53	42/18903	0.00618131	0.0380887	0.0270491	APOA1/APOA2	2	1
GO:0006022	GO	aminoglycan metabolic process	3/53	134/18903	0.00630087	0.0386414	0.0274416	ITIH1/NAGLU/PGLYRP2	3	1
GO:0010565	GO	regulation of cellular ketone metabolic process	3/53	136/18903	0.00656364	0.040063	0.0284511	APOA1/APOC2/APOC3	3	1
GO:0032689	GO	negative regulation of interferon-gamma production	2/53	44/18903	0.00676732	0.0409202	0.0290599	XCL1/PGLYRP2	2	1
GO:1900026	GO	positive regulation of substrate adhesion-dependent cell spreading	2/53	44/18903	0.00676732	0.0409202	0.0290599	APOA1/FGA	2	1
GO:0042157	GO	lipoprotein metabolic process	3/53	140/18903	0.00710859	0.0427838	0.0303833	APOA1/APOA2/APOC3	3	1
GO:0002920	GO	regulation of humoral immune response	2/53	46/18903	0.00737759	0.0439936	0.0312425	C3/HPX	2	1
GO:0042168	GO	heme metabolic process	2/53	46/18903	0.00737759	0.0439936	0.0312425	AMBP/HPX	2	1
GO:1903532	GO	positive regulation of secretion by cell	4/53	278/18903	0.00761938	0.045227	0.0321184	FGA/RBP4/SPINK1/STXBP5	4	1
GO:0050919	GO	negative chemotaxis	2/53	47/18903	0.00769174	0.0452414	0.0321287	APOA1/SLIT1	2	1
GO:0051180	GO	vitamin transport	2/53	47/18903	0.00769174	0.0452414	0.0321287	AFM/APOA1	2	1
GO:0006953	GO	acute-phase response	2/53	48/18903	0.00801185	0.046911	0.0333143	AHSG/HP	2	1
GO:0002687	GO	positive regulation of leukocyte migration	3/53	148/18903	0.00827725	0.0479521	0.0340537	LGALS3/MMP14/XCL1	3	1
GO:0035987	GO	endodermal cell differentiation	2/53	49/18903	0.00833788	0.0479521	0.0340537	MMP14/VTN	2	1
GO:0070509	GO	calcium ion import	2/53	49/18903	0.00833788	0.0479521	0.0340537	LGALS3/SPINK1	2	1
GO:2000404	GO	regulation of T cell migration	2/53	49/18903	0.00833788	0.0479521	0.0340537	ECM1/XCL1	2	1
GO:0120009	GO	intermembrane lipid transfer	2/53	50/18903	0.00866981	0.0494217	0.0350973	APOA1/APOA2	2	1
GO:1902041	GO	regulation of extrinsic apoptotic signaling pathway via death domain receptors	2/53	50/18903	0.00866981	0.0494217	0.0350973	FGA/LGALS3	2	1
GO:0030198	GO	extracellular matrix organization	21/175	318/18903	1.97267e-12	1.66081e-09	1.34923e-09	ADAM10/AGT/COL1A1/COL9A1/CST3/FBLN1/FMOD/IMPG1/LTBP3/MMP2/NOTCH1/SERPINF2/QSOX1/SFRP2/TGFBI/ANGPTL7/OPTC/SULF2/THSD4/COL18A1/PAPLN	21	2
GO:0043062	GO	extracellular structure organization	21/175	319/18903	2.09509e-12	1.66081e-09	1.34923e-09	ADAM10/AGT/COL1A1/COL9A1/CST3/FBLN1/FMOD/IMPG1/LTBP3/MMP2/NOTCH1/SERPINF2/QSOX1/SFRP2/TGFBI/ANGPTL7/OPTC/SULF2/THSD4/COL18A1/PAPLN	21	2
GO:0010951	GO	negative regulation of endopeptidase activity	19/175	252/18903	2.32666e-12	1.66081e-09	1.34923e-09	A2M/SERPINA3/AGT/APLP2/SERPING1/CST3/GAPDH/GPI/PEBP1/SERPINA5/SERPINF1/SERPINA4/SERPINF2/PRNP/SFRP2/TIMP2/FETUB/PAPLN/SERPINE3	19	2
GO:0045229	GO	external encapsulating structure organization	21/175	321/18903	2.36162e-12	1.66081e-09	1.34923e-09	ADAM10/AGT/COL1A1/COL9A1/CST3/FBLN1/FMOD/IMPG1/LTBP3/MMP2/NOTCH1/SERPINF2/QSOX1/SFRP2/TGFBI/ANGPTL7/OPTC/SULF2/THSD4/COL18A1/PAPLN	21	2
GO:0010466	GO	negative regulation of peptidase activity	19/175	263/18903	4.94692e-12	2.78314e-09	2.261e-09	A2M/SERPINA3/AGT/APLP2/SERPING1/CST3/GAPDH/GPI/PEBP1/SERPINA5/SERPINF1/SERPINA4/SERPINF2/PRNP/SFRP2/TIMP2/FETUB/PAPLN/SERPINE3	19	2
GO:0006956	GO	complement activation	13/175	132/18903	2.90215e-10	1.36063e-07	1.10536e-07	A2M/SERPING1/C1R/C1S/CLU/CFHR1/IGHV4-39/IGHV3-64/IGHV3-30/IGHV3-20/IGHV1-3/IGHV7-4-1/IGHV3-30-5	13	2
GO:0050920	GO	regulation of chemotaxis	16/175	230/18903	4.50935e-10	1.81211e-07	1.47215e-07	ADAM10/CDH13/CSF1/MSTN/MDK/MIF/NBL1/NOTCH1/CCN3/SEMA3F/THBS4/SCG2/SEMA3B/SEMA3A/SEMA4B/PDGFD	16	2
GO:0045861	GO	negative regulation of proteolysis	19/175	352/18903	7.36087e-10	2.30479e-07	1.87239e-07	A2M/SERPINA3/AGT/APLP2/SERPING1/CST3/GAPDH/GPI/PEBP1/SERPINA5/SERPINF1/SERPINA4/SERPINF2/PRNP/SFRP2/TIMP2/FETUB/PAPLN/SERPINE3	19	2
GO:0061448	GO	connective tissue development	17/175	274/18903	7.37401e-10	2.30479e-07	1.87239e-07	CHI3L1/COL1A1/CSF1/FRZB/LTBP3/MDK/NOTCH1/CCN3/OGN/SFRP2/STC1/TGFBI/UBB/SULF2/TWSG1/PDGFD/SELENOM	17	2
GO:0051346	GO	negative regulation of hydrolase activity	19/175	373/18903	1.92683e-09	5.42016e-07	4.40331e-07	A2M/SERPINA3/AGT/APLP2/SERPING1/CST3/GAPDH/GPI/PEBP1/SERPINA5/SERPINF1/SERPINA4/SERPINF2/PRNP/SFRP2/TIMP2/FETUB/PAPLN/SERPINE3	19	2
GO:0006958	GO	complement activation, classical pathway	11/175	106/18903	4.05598e-09	1.03723e-06	8.42636e-07	SERPING1/C1R/C1S/CLU/IGHV4-39/IGHV3-64/IGHV3-30/IGHV3-20/IGHV1-3/IGHV7-4-1/IGHV3-30-5	11	2
GO:0052547	GO	regulation of peptidase activity	20/175	459/18903	1.01346e-08	2.37571e-06	1.93001e-06	A2M/SERPINA3/AGT/APLP2/SERPING1/CST3/FBLN1/GAPDH/GPI/PEBP1/SERPINA5/SERPINF1/SERPINA4/SERPINF2/PRNP/SFRP2/TIMP2/FETUB/PAPLN/SERPINE3	20	2
GO:0002455	GO	humoral immune response mediated by circulating immunoglobulin	11/175	119/18903	1.38664e-08	3.00047e-06	2.43756e-06	SERPING1/C1R/C1S/CLU/IGHV4-39/IGHV3-64/IGHV3-30/IGHV3-20/IGHV1-3/IGHV7-4-1/IGHV3-30-5	11	2
GO:0052548	GO	regulation of endopeptidase activity	19/175	428/18903	1.80322e-08	3.62319e-06	2.94345e-06	A2M/SERPINA3/AGT/APLP2/SERPING1/CST3/GAPDH/GPI/PEBP1/SERPINA5/SERPINF1/SERPINA4/SERPINF2/PRNP/SFRP2/TIMP2/FETUB/PAPLN/SERPINE3	19	2
GO:0006959	GO	humoral immune response	16/175	320/18903	5.04363e-08	9.45849e-06	7.68402e-06	A2M/SERPING1/C1R/C1S/CLU/GAPDH/GPI/CFHR1/NOTCH1/IGHV4-39/IGHV3-64/IGHV3-30/IGHV3-20/IGHV1-3/IGHV7-4-1/IGHV3-30-5	16	2
GO:0050922	GO	negative regulation of chemotaxis	8/175	69/18903	2.37615e-07	4.17757e-05	3.39383e-05	MIF/NBL1/NOTCH1/CCN3/SEMA3F/SEMA3B/SEMA3A/SEMA4B	8	2
GO:0051216	GO	cartilage development	12/175	201/18903	3.87692e-07	6.26293e-05	5.08796e-05	CHI3L1/COL1A1/FRZB/LTBP3/MDK/CCN3/OGN/SFRP2/STC1/TGFBI/SULF2/TWSG1	12	2
GO:0031960	GO	response to corticosteroid	11/175	165/18903	4.00756e-07	6.26293e-05	5.08796e-05	A2M/COL1A1/MSTN/IGFBP2/IGFBP7/MDK/NOTCH1/SERPINF1/PTGDS/SDC1/STC1	11	2
GO:0097529	GO	myeloid leukocyte migration	12/175	242/18903	2.74613e-06	0.000406571	0.000330296	CHGA/CSF1/MSTN/MDK/MIF/MMP2/NBL1/CCN3/THBS4/SCG2/PDGFD/SIRPA	12	2
GO:0032102	GO	negative regulation of response to external stimulus	16/175	436/18903	3.11538e-06	0.000438179	0.000355974	A2M/SERPING1/F11/MDK/MIF/NBL1/NOTCH1/CCN3/SERPINF1/SERPINF2/SEMA3F/SOD1/SEMA3B/SEMA3A/SEMA4B/SIRPA	16	2
GO:0016485	GO	protein processing	12/175	250/18903	3.84047e-06	0.00051444	0.000417928	ADAM10/C1R/CLN5/CPE/ENO1/F11/PCSK2/SERPINF2/PRNP/SCG5/CLEC3B/ATP6AP2	12	2
GO:0002253	GO	activation of immune response	15/175	397/18903	4.51535e-06	0.000577349	0.000469034	A2M/SERPING1/C1R/C1S/CLU/CFHR1/PRNP/THY1/IGHV4-39/IGHV3-64/IGHV3-30/IGHV3-20/IGHV1-3/IGHV7-4-1/IGHV3-30-5	15	2
GO:0030178	GO	negative regulation of Wnt signaling pathway	10/175	174/18903	5.21201e-06	0.000628453	0.000510551	CDH2/FRZB/IGFBP2/MDK/NOTCH1/SFRP2/SFRP4/WIF1/DKK3/SHISA6	10	2
GO:0016064	GO	immunoglobulin mediated immune response	11/175	215/18903	5.36185e-06	0.000628453	0.000510551	SERPING1/C1R/C1S/CLU/IGHV4-39/IGHV3-64/IGHV3-30/IGHV3-20/IGHV1-3/IGHV7-4-1/IGHV3-30-5	11	2
GO:0019724	GO	B cell mediated immunity	11/175	218/18903	6.1195e-06	0.000688567	0.000559387	SERPING1/C1R/C1S/CLU/IGHV4-39/IGHV3-64/IGHV3-30/IGHV3-20/IGHV1-3/IGHV7-4-1/IGHV3-30-5	11	2
GO:0090090	GO	negative regulation of canonical Wnt signaling pathway	9/175	141/18903	6.6776e-06	0.000722465	0.000586926	CDH2/FRZB/IGFBP2/MDK/NOTCH1/SFRP2/SFRP4/DKK3/SHISA6	9	2
GO:0051384	GO	response to glucocorticoid	9/175	142/18903	7.07339e-06	0.000736942	0.000598687	A2M/MSTN/IGFBP2/IGFBP7/MDK/SERPINF1/PTGDS/SDC1/STC1	9	2
GO:0060326	GO	cell chemotaxis	13/175	319/18903	8.96182e-06	0.000900343	0.000731433	ADAM10/CHGA/CSF1/MSTN/MDK/MIF/MMP2/NBL1/NOTCH1/CCN3/THBS4/SCG2/PDGFD	13	2
GO:0030308	GO	negative regulation of cell growth	10/175	188/18903	1.0316e-05	0.00100066	0.000812927	AGT/ENO1/FRZB/CCN3/PPT1/SEMA3F/SFRP2/SEMA3B/SEMA3A/SEMA4B	10	2
GO:0030595	GO	leukocyte chemotaxis	11/175	240/18903	1.51463e-05	0.00136783	0.00111122	ADAM10/CHGA/CSF1/MSTN/MDK/MIF/MMP2/NBL1/CCN3/THBS4/SCG2	11	2
GO:0030111	GO	regulation of Wnt signaling pathway	13/175	336/18903	1.55601e-05	0.00136783	0.00111122	CDH2/COL1A1/FRZB/IGFBP2/MDK/NOTCH1/SFRP2/SFRP4/ATP6AP2/WIF1/DKK3/SULF2/SHISA6	13	2
GO:0051604	GO	protein maturation	13/175	336/18903	1.55601e-05	0.00136783	0.00111122	ADAM10/C1R/CLN5/CPE/ENO1/F11/FBLN1/PCSK2/SERPINF2/PRNP/SCG5/CLEC3B/ATP6AP2	13	2
GO:0007178	GO	transmembrane receptor protein serine/threonine kinase signaling pathway	14/175	390/18903	1.68634e-05	0.00143748	0.0011678	FBN2/FMOD/MSTN/HEXA/LTBP3/NBL1/NOTCH1/CCN3/SFRP2/SFRP4/GDF11/DKK3/TWSG1/CHRDL1	14	2
GO:0016486	GO	peptide hormone processing	5/175	36/18903	1.91879e-05	0.00158751	0.00128969	ADAM10/CPE/PCSK2/SCG5/ATP6AP2	5	2
GO:0050900	GO	leukocyte migration	14/175	398/18903	2.11194e-05	0.00166586	0.00135334	ADAM10/CHGA/CSF1/MSTN/MDK/MIF/MMP2/NBL1/CCN3/THBS4/THY1/SCG2/PDGFD/SIRPA	14	2
GO:0045926	GO	negative regulation of growth	11/175	249/18903	2.13193e-05	0.00166586	0.00135334	AGT/ENO1/FRZB/MSTN/CCN3/PPT1/SEMA3F/SFRP2/SEMA3B/SEMA3A/SEMA4B	11	2
GO:0016055	GO	Wnt signaling pathway	15/175	456/18903	2.32971e-05	0.00176769	0.00143606	CDH2/COL1A1/CPE/FRZB/IGFBP2/MDK/NOTCH1/SDC1/SFRP2/SFRP4/ATP6AP2/WIF1/DKK3/SULF2/SHISA6	15	2
GO:0002688	GO	regulation of leukocyte chemotaxis	8/175	127/18903	2.41645e-05	0.00176769	0.00143606	ADAM10/CSF1/MSTN/MDK/MIF/NBL1/CCN3/THBS4	8	2
GO:0198738	GO	cell-cell signaling by wnt	15/175	458/18903	2.45076e-05	0.00176769	0.00143606	CDH2/COL1A1/CPE/FRZB/IGFBP2/MDK/NOTCH1/SDC1/SFRP2/SFRP4/ATP6AP2/WIF1/DKK3/SULF2/SHISA6	15	2
GO:0140448	GO	signaling receptor ligand precursor processing	5/175	38/18903	2.5168e-05	0.00176994	0.00143789	ADAM10/CPE/PCSK2/SCG5/ATP6AP2	5	2
GO:0060828	GO	regulation of canonical Wnt signaling pathway	11/175	260/18903	3.17285e-05	0.00216771	0.00176103	CDH2/COL1A1/FRZB/IGFBP2/MDK/NOTCH1/SFRP2/SFRP4/ATP6AP2/DKK3/SHISA6	11	2
GO:0048246	GO	macrophage chemotaxis	5/175	40/18903	3.25035e-05	0.00216771	0.00176103	CSF1/MSTN/MDK/MIF/MMP2	5	2
GO:0060070	GO	canonical Wnt signaling pathway	12/175	310/18903	3.31359e-05	0.00216771	0.00176103	CDH2/COL1A1/FRZB/IGFBP2/MDK/NOTCH1/SDC1/SFRP2/SFRP4/ATP6AP2/DKK3/SHISA6	12	2
GO:0007040	GO	lysosome organization	7/175	98/18903	3.52155e-05	0.00220136	0.00178837	ACP2/ATP6AP1/TPP1/CLN5/HEXA/PPT1/ATP6AP2	7	2
GO:0080171	GO	lytic vacuole organization	7/175	98/18903	3.52155e-05	0.00220136	0.00178837	ACP2/ATP6AP1/TPP1/CLN5/HEXA/PPT1/ATP6AP2	7	2
GO:0040013	GO	negative regulation of locomotion	14/175	419/18903	3.71036e-05	0.00224797	0.00182623	FBLN1/IGFBP3/MIF/NBL1/NOTCH1/CCN3/SERPINF1/SEMA3F/SFRP2/STC1/THY1/SEMA3B/SEMA3A/SEMA4B	14	2
GO:0007042	GO	lysosomal lumen acidification	4/175	21/18903	3.75593e-05	0.00224797	0.00182623	ATP6AP1/CLN5/PPT1/ATP6AP2	4	2
GO:0001558	GO	regulation of cell growth	14/175	422/18903	4.00916e-05	0.00234953	0.00190875	ADAM10/AGT/ENO1/FRZB/IGFBP3/IGFBP7/KRT17/CCN3/PPT1/SEMA3F/SFRP2/SEMA3B/SEMA3A/SEMA4B	14	2
GO:0001503	GO	ossification	14/175	429/18903	4.78978e-05	0.00272969	0.00221758	COL1A1/CSF1/FBN2/IGFBP3/LTBP3/MDK/MMP2/NOTCH1/SFRP2/STC1/CLEC3B/MINPP1/TWSG1/CHRDL1	14	2
GO:0006910	GO	phagocytosis, recognition	7/175	103/18903	4.85191e-05	0.00272969	0.00221758	IGHV4-39/IGHV3-64/IGHV3-30/IGHV3-20/IGHV1-3/IGHV7-4-1/IGHV3-30-5	7	2
GO:0071526	GO	semaphorin-plexin signaling pathway	5/175	44/18903	5.20649e-05	0.00287173	0.00233298	SEMA3F/SEMA3B/SEMA3A/SEMA4B/PLXNB2	5	2
GO:0042326	GO	negative regulation of phosphorylation	13/175	381/18903	5.72296e-05	0.0030959	0.00251509	AGT/FBLN1/MSTN/IGFBP3/DNAJC3/PRNP/SFRP2/THY1/UCHL1/YWHAG/HEG1/PIK3IP1/SIRPA	13	2
GO:0050921	GO	positive regulation of chemotaxis	8/175	144/18903	5.93761e-05	0.0031388	0.00254994	ADAM10/CDH13/CSF1/MSTN/MDK/THBS4/SCG2/PDGFD	8	2
GO:0002685	GO	regulation of leukocyte migration	10/175	231/18903	6.02543e-05	0.0031388	0.00254994	ADAM10/CSF1/MSTN/MDK/MIF/NBL1/CCN3/THBS4/THY1/PDGFD	10	2
GO:0085029	GO	extracellular matrix assembly	5/175	46/18903	6.47413e-05	0.00329962	0.00268059	AGT/LTBP3/NOTCH1/QSOX1/THSD4	5	2
GO:0014812	GO	muscle cell migration	7/175	108/18903	6.56874e-05	0.00329962	0.00268059	AGT/MSTN/IGFBP3/MDK/CCN3/THBS4/PDGFD	7	2
GO:0061383	GO	trabecula morphogenesis	5/175	47/18903	7.19095e-05	0.0035488	0.00288302	COL1A1/FBN2/MMP2/NOTCH1/HEG1	5	2
GO:0048545	GO	response to steroid hormone	12/175	339/18903	7.83468e-05	0.00379868	0.00308603	A2M/COL1A1/MSTN/GPI/IGFBP2/IGFBP7/MDK/NOTCH1/SERPINF1/PTGDS/SDC1/STC1	12	2
GO:0006953	GO	acute-phase response	5/175	48/18903	7.96738e-05	0.00379868	0.00308603	A2M/SERPINA3/ORM1/ORM2/SERPINF2	5	2
GO:0090092	GO	regulation of transmembrane receptor protein serine/threonine kinase signaling pathway	11/175	290/18903	8.49708e-05	0.00398371	0.00323634	FBN2/MSTN/NBL1/NOTCH1/CCN3/SFRP2/SFRP4/GDF11/DKK3/TWSG1/CHRDL1	11	2
GO:0060346	GO	bone trabecula formation	3/175	10/18903	8.92271e-05	0.00410561	0.00333537	COL1A1/FBN2/MMP2	3	2
GO:0035751	GO	regulation of lysosomal lumen pH	4/175	26/18903	9.04897e-05	0.00410561	0.00333537	ATP6AP1/CLN5/PPT1/ATP6AP2	4	2
GO:0002062	GO	chondrocyte differentiation	7/175	114/18903	9.25361e-05	0.00413181	0.00335665	LTBP3/MDK/CCN3/SFRP2/TGFBI/SULF2/TWSG1	7	2
GO:0050871	GO	positive regulation of B cell activation	8/175	155/18903	9.95911e-05	0.00437734	0.00355612	MIF/IGHV4-39/IGHV3-64/IGHV3-30/IGHV3-20/IGHV1-3/IGHV7-4-1/IGHV3-30-5	8	2
GO:0033002	GO	muscle cell proliferation	10/175	247/18903	0.000105064	0.00442786	0.00359716	AGT/CDH13/MSTN/IGFBP3/MMP2/NOTCH1/CCN3/OGN/SERPINF2/PDGFD	10	2
GO:0031639	GO	plasminogen activation	4/175	27/18903	0.000105463	0.00442786	0.00359716	ENO1/F11/SERPINF2/CLEC3B	4	2
GO:0048843	GO	negative regulation of axon extension involved in axon guidance	4/175	27/18903	0.000105463	0.00442786	0.00359716	SEMA3F/SEMA3B/SEMA3A/SEMA4B	4	2
GO:0002443	GO	leukocyte mediated immunity	14/175	463/18903	0.000107848	0.00442803	0.0035973	SERPING1/C1R/C1S/CHGA/CLU/PTGDS/CADM1/IGHV4-39/IGHV3-64/IGHV3-30/IGHV3-20/IGHV1-3/IGHV7-4-1/IGHV3-30-5	14	2
GO:0048863	GO	stem cell differentiation	10/175	248/18903	0.000108615	0.00442803	0.0035973	A2M/CDH2/FRZB/LTBP3/NOTCH1/SEMA3F/SFRP2/SEMA3B/SEMA3A/SEMA4B	10	2
GO:0010758	GO	regulation of macrophage chemotaxis	4/175	28/18903	0.000122155	0.00490711	0.00398651	CSF1/MSTN/MDK/MIF	4	2
GO:0048762	GO	mesenchymal cell differentiation	10/175	252/18903	0.000123855	0.00490711	0.00398651	CDH2/COL1A1/FRZB/MDK/NOTCH1/SEMA3F/SFRP2/SEMA3B/SEMA3A/SEMA4B	10	2
GO:0090288	GO	negative regulation of cellular response to growth factor stimulus	7/175	120/18903	0.000127717	0.00498983	0.0040537	AGT/NBL1/NOTCH1/SFRP2/SULF2/TWSG1/CHRDL1	7	2
GO:0007162	GO	negative regulation of cell adhesion	11/175	308/18903	0.000144465	0.00556685	0.00452247	ADAM10/CDH13/COL1A1/FBLN1/MDK/MMP2/NOTCH1/PRNP/TGFBI/PLXNB2/TWSG1	11	2
GO:0071675	GO	regulation of mononuclear cell migration	7/175	123/18903	0.000148993	0.00566375	0.0046012	ADAM10/CSF1/MSTN/MDK/NBL1/CCN3/PDGFD	7	2
GO:0009612	GO	response to mechanical stimulus	9/175	211/18903	0.000157994	0.00592584	0.00481411	AGT/CDH2/CHI3L1/COL1A1/CSF1/GPI/IGFBP2/MDK/MMP2	9	2
GO:0001886	GO	endothelial cell morphogenesis	3/175	12/18903	0.000161365	0.00597261	0.00485211	STC1/HEG1/COL18A1	3	2
GO:0002449	GO	lymphocyte mediated immunity	12/175	367/18903	0.000164931	0.00602532	0.00489493	SERPING1/C1R/C1S/CLU/CADM1/IGHV4-39/IGHV3-64/IGHV3-30/IGHV3-20/IGHV1-3/IGHV7-4-1/IGHV3-30-5	12	2
GO:0070997	GO	neuron death	12/175	368/18903	0.000169137	0.00609978	0.00495542	CHGA/CLU/CSF1/GAPDH/GPI/MDK/SERPINF1/PPT1/PRNP/PTPRZ1/SOD1/UBB	12	2
GO:0001819	GO	positive regulation of cytokine production	14/175	486/18903	0.000178569	0.00635842	0.00516554	AGT/CHI3L1/CLU/GAPDH/MDK/MIF/ORM1/ORM2/SERPINF2/SOD1/ATP6AP2/CADM1/SULF2/HEG1	14	2
GO:0006911	GO	phagocytosis, engulfment	7/175	127/18903	0.000181741	0.00639046	0.00519157	IGHV4-39/IGHV3-64/IGHV3-30/IGHV3-20/IGHV1-3/IGHV7-4-1/IGHV3-30-5	7	2
GO:0002460	GO	adaptive immune response based on somatic recombination of immune receptors built from immunoglobulin superfamily domains	12/175	375/18903	0.000201237	0.00686677	0.00557852	SERPING1/C1R/C1S/CLU/NOTCH1/IGHV4-39/IGHV3-64/IGHV3-30/IGHV3-20/IGHV1-3/IGHV7-4-1/IGHV3-30-5	12	2
GO:0001667	GO	ameboidal-type cell migration	14/175	492/18903	0.000202573	0.00686677	0.00557852	AGT/CDH2/CDH13/GPI/NOTCH1/CCN3/SERPINF1/SEMA3F/SPARC/STC1/SCG2/SEMA3B/SEMA3A/SEMA4B	14	2
GO:0016049	GO	cell growth	14/175	493/18903	0.000206833	0.00686677	0.00557852	ADAM10/AGT/ENO1/FRZB/IGFBP3/IGFBP7/KRT17/CCN3/PPT1/SEMA3F/SFRP2/SEMA3B/SEMA3A/SEMA4B	14	2
GO:0061430	GO	bone trabecula morphogenesis	3/175	13/18903	0.000208348	0.00686677	0.00557852	COL1A1/FBN2/MMP2	3	2
GO:0030149	GO	sphingolipid catabolic process	4/175	32/18903	0.000208435	0.00686677	0.00557852	ASAH1/GM2A/HEXA/PPT1	4	2
GO:0050853	GO	B cell receptor signaling pathway	7/175	130/18903	0.000209933	0.00686677	0.00557852	IGHV4-39/IGHV3-64/IGHV3-30/IGHV3-20/IGHV1-3/IGHV7-4-1/IGHV3-30-5	7	2
GO:0007566	GO	embryo implantation	5/175	59/18903	0.000214597	0.00693862	0.00563689	FBLN1/IGFBP7/MMP2/SOD1/STC1	5	2
GO:0044070	GO	regulation of anion transport	6/175	93/18903	0.000226281	0.00707227	0.00574547	AGT/MIF/PRNP/SFRP4/STC1/TRH	6	2
GO:1901214	GO	regulation of neuron death	11/175	325/18903	0.000230112	0.00707227	0.00574547	CHGA/CLU/CSF1/GPI/MDK/SERPINF1/PPT1/PRNP/PTPRZ1/SOD1/UBB	11	2
GO:1905517	GO	macrophage migration	5/175	60/18903	0.000232368	0.00707227	0.00574547	CSF1/MSTN/MDK/MIF/MMP2	5	2
GO:0007035	GO	vacuolar acidification	4/175	33/18903	0.000235481	0.00707227	0.00574547	ATP6AP1/CLN5/PPT1/ATP6AP2	4	2
GO:0048841	GO	regulation of axon extension involved in axon guidance	4/175	33/18903	0.000235481	0.00707227	0.00574547	SEMA3F/SEMA3B/SEMA3A/SEMA4B	4	2
GO:0042742	GO	defense response to bacterium	12/175	382/18903	0.000238402	0.00707227	0.00574547	CHGA/COCH/RNASE1/RNASE4/IGHV4-39/IGHV3-64/IGHV3-30/IGHV3-20/IGHV1-3/IGHV7-4-1/IGHV3-30-5/DCD	12	2
GO:0045936	GO	negative regulation of phosphate metabolic process	13/175	440/18903	0.000238786	0.00707227	0.00574547	AGT/FBLN1/MSTN/IGFBP3/DNAJC3/PRNP/SFRP2/THY1/UCHL1/YWHAG/HEG1/PIK3IP1/SIRPA	13	2
GO:1901136	GO	carbohydrate derivative catabolic process	8/175	176/18903	0.000238843	0.00707227	0.00574547	CHI3L1/CST3/FUCA2/GM2A/GNS/HEXA/MAN1A1/MGAT1	8	2
GO:0010563	GO	negative regulation of phosphorus metabolic process	13/175	441/18903	0.000244082	0.00715212	0.00581034	AGT/FBLN1/MSTN/IGFBP3/DNAJC3/PRNP/SFRP2/THY1/UCHL1/YWHAG/HEG1/PIK3IP1/SIRPA	13	2
GO:0090497	GO	mesenchymal cell migration	5/175	61/18903	0.000251236	0.00728585	0.00591898	CDH2/SEMA3F/SEMA3B/SEMA3A/SEMA4B	5	2
GO:0048659	GO	smooth muscle cell proliferation	8/175	179/18903	0.000267833	0.00764323	0.00620931	AGT/CDH13/IGFBP3/MMP2/CCN3/OGN/SERPINF2/PDGFD	8	2
GO:0014033	GO	neural crest cell differentiation	6/175	96/18903	0.000268994	0.00764323	0.00620931	CDH2/FRZB/SEMA3F/SEMA3B/SEMA3A/SEMA4B	6	2
GO:0099024	GO	plasma membrane invagination	7/175	136/18903	0.000276905	0.00778934	0.00632801	IGHV4-39/IGHV3-64/IGHV3-30/IGHV3-20/IGHV1-3/IGHV7-4-1/IGHV3-30-5	7	2
GO:0030514	GO	negative regulation of BMP signaling pathway	5/175	63/18903	0.000292444	0.008145	0.00661695	NBL1/NOTCH1/SFRP2/TWSG1/CHRDL1	5	2
GO:0008037	GO	cell recognition	9/175	230/18903	0.000299957	0.00827234	0.0067204	CADM1/FETUB/IGHV4-39/IGHV3-64/IGHV3-30/IGHV3-20/IGHV1-3/IGHV7-4-1/IGHV3-30-5	9	2
GO:0030199	GO	collagen fibril organization	5/175	64/18903	0.000314874	0.00859943	0.00698613	COL1A1/FMOD/SERPINF2/SFRP2/OPTC	5	2
GO:0001933	GO	negative regulation of protein phosphorylation	11/175	338/18903	0.000321649	0.00869999	0.00706781	AGT/FBLN1/IGFBP3/DNAJC3/PRNP/SFRP2/THY1/UCHL1/YWHAG/HEG1/SIRPA	11	2
GO:0003214	GO	cardiac left ventricle morphogenesis	3/175	15/18903	0.000326973	0.00875975	0.00711636	CPE/NOTCH1/SFRP2	3	2
GO:0050771	GO	negative regulation of axonogenesis	5/175	65/18903	0.000338584	0.00898526	0.00729957	SEMA3F/THY1/SEMA3B/SEMA3A/SEMA4B	5	2
GO:0051251	GO	positive regulation of lymphocyte activation	12/175	400/18903	0.000361804	0.00943616	0.00766587	IGFBP2/MDK/MIF/THY1/IGHV4-39/IGHV3-64/IGHV3-30/IGHV3-20/IGHV1-3/IGHV7-4-1/IGHV3-30-5/SIRPA	12	2
GO:0046466	GO	membrane lipid catabolic process	4/175	37/18903	0.000369269	0.00943616	0.00766587	ASAH1/GM2A/HEXA/PPT1	4	2
GO:0048846	GO	axon extension involved in axon guidance	4/175	37/18903	0.000369269	0.00943616	0.00766587	SEMA3F/SEMA3B/SEMA3A/SEMA4B	4	2
GO:1902284	GO	neuron projection extension involved in neuron projection guidance	4/175	37/18903	0.000369269	0.00943616	0.00766587	SEMA3F/SEMA3B/SEMA3A/SEMA4B	4	2
GO:0010721	GO	negative regulation of cell development	8/175	188/18903	0.000372539	0.00943616	0.00766587	FBLN1/FRZB/NOTCH1/SEMA3F/THY1/SEMA3B/SEMA3A/SEMA4B	8	2
GO:0010324	GO	membrane invagination	7/175	143/18903	0.000375702	0.00943616	0.00766587	IGHV4-39/IGHV3-64/IGHV3-30/IGHV3-20/IGHV1-3/IGHV7-4-1/IGHV3-30-5	7	2
GO:0007565	GO	female pregnancy	8/175	189/18903	0.000385985	0.00960863	0.00780599	AGT/FBLN1/IGFBP2/IGFBP7/MMP2/SOD1/STC1/TAC3	8	2
GO:0031638	GO	zymogen activation	5/175	67/18903	0.000390032	0.00962421	0.00781865	C1R/ENO1/F11/SERPINF2/CLEC3B	5	2
GO:0032103	GO	positive regulation of response to external stimulus	13/175	464/18903	0.000396945	0.0096926	0.00787421	ADAM10/AGT/CDH13/CSF1/COCH/MSTN/MDK/MIF/SERPINF2/THBS4/SCG2/CADM1/PDGFD	13	2
GO:1902285	GO	semaphorin-plexin signaling pathway involved in neuron projection guidance	3/175	16/18903	0.000399695	0.0096926	0.00787421	SEMA3F/SEMA3A/PLXNB2	3	2
GO:0002687	GO	positive regulation of leukocyte migration	7/175	148/18903	0.000462169	0.0111118	0.00902717	ADAM10/CSF1/MSTN/MDK/THBS4/THY1/PDGFD	7	2
GO:0042698	GO	ovulation cycle	5/175	72/18903	0.000544436	0.0129788	0.0105439	A2M/MSTN/MDK/MMP2/SERPINF1	5	2
GO:0002693	GO	positive regulation of cellular extravasation	3/175	18/18903	0.000574534	0.013468	0.0109413	MDK/THY1/PDGFD	3	2
GO:0010755	GO	regulation of plasminogen activation	3/175	18/18903	0.000574534	0.013468	0.0109413	ENO1/SERPINF2/CLEC3B	3	2
GO:0050851	GO	antigen receptor-mediated signaling pathway	9/175	252/18903	0.000582332	0.0135166	0.0109808	PRNP/THY1/IGHV4-39/IGHV3-64/IGHV3-30/IGHV3-20/IGHV1-3/IGHV7-4-1/IGHV3-30-5	9	2
GO:0030510	GO	regulation of BMP signaling pathway	6/175	111/18903	0.000586218	0.0135166	0.0109808	NBL1/NOTCH1/SFRP2/SFRP4/TWSG1/CHRDL1	6	2
GO:0050770	GO	regulation of axonogenesis	7/175	156/18903	0.000632885	0.014474	0.0117586	CDH2/SEMA3F/THY1/SEMA3B/SEMA3A/SEMA4B/PLXNB2	7	2
GO:0050864	GO	regulation of B cell activation	8/175	204/18903	0.000639788	0.0145139	0.011791	MIF/IGHV4-39/IGHV3-64/IGHV3-30/IGHV3-20/IGHV1-3/IGHV7-4-1/IGHV3-30-5	8	2
GO:0061564	GO	axon development	13/175	490/18903	0.000661331	0.0148826	0.0120905	APLP2/CDH2/MMP2/NOTCH1/PTPRZ1/SEMA3F/THY1/UCHL1/SEMA3B/NRXN3/SEMA3A/SEMA4B/PLXNB2	13	2
GO:0010759	GO	positive regulation of macrophage chemotaxis	3/175	19/18903	0.000677632	0.0149998	0.0121857	CSF1/MSTN/MDK	3	2
GO:0071674	GO	mononuclear cell migration	8/175	206/18903	0.000681971	0.0149998	0.0121857	ADAM10/CSF1/MSTN/MDK/NBL1/CCN3/PDGFD/SIRPA	8	2
GO:0090101	GO	negative regulation of transmembrane receptor protein serine/threonine kinase signaling pathway	7/175	158/18903	0.000682534	0.0149998	0.0121857	FBN2/NBL1/NOTCH1/CCN3/SFRP2/TWSG1/CHRDL1	7	2
GO:0060485	GO	mesenchyme development	10/175	313/18903	0.000692614	0.0151033	0.0122698	CDH2/COL1A1/FRZB/MDK/NOTCH1/SEMA3F/SFRP2/SEMA3B/SEMA3A/SEMA4B	10	2
GO:1905521	GO	regulation of macrophage migration	4/175	44/18903	0.000721732	0.0156172	0.0126873	CSF1/MSTN/MDK/MIF	4	2
GO:0044703	GO	multi-organism reproductive process	8/175	209/18903	0.000749427	0.0160927	0.0130736	AGT/FBLN1/IGFBP2/IGFBP7/MMP2/SOD1/STC1/TAC3	8	2
GO:0030517	GO	negative regulation of axon extension	4/175	45/18903	0.000786473	0.0167471	0.0136052	SEMA3F/SEMA3B/SEMA3A/SEMA4B	4	2
GO:0006491	GO	N-glycan processing	3/175	20/18903	0.000791809	0.0167471	0.0136052	MAN1A1/PRKCSH/GNPTG	3	2
GO:0007409	GO	axonogenesis	12/175	438/18903	0.000806279	0.0169258	0.0137504	APLP2/CDH2/NOTCH1/PTPRZ1/SEMA3F/THY1/UCHL1/SEMA3B/NRXN3/SEMA3A/SEMA4B/PLXNB2	12	2
GO:0002064	GO	epithelial cell development	8/175	213/18903	0.000847622	0.0176619	0.0143484	CDH2/FRZB/NOTCH1/SDC1/STC1/GDF11/HEG1/COL18A1	8	2
GO:0099173	GO	postsynapse organization	7/175	166/18903	0.000912852	0.0188813	0.015339	ADAM10/CDH2/PRNP/SEMA3F/CHRDL1/LRRC4B/SHISA6	7	2
GO:0050919	GO	negative chemotaxis	4/175	47/18903	0.000928074	0.019056	0.015481	SEMA3F/SEMA3B/SEMA3A/SEMA4B	4	2
GO:0071560	GO	cellular response to transforming growth factor beta stimulus	9/175	271/18903	0.000975066	0.0197841	0.0160724	COL1A1/FBN2/FMOD/MSTN/LTBP3/CLEC3B/DKK3/TWSG1/PDGFD	9	2
GO:0044706	GO	multi-multicellular organism process	8/175	218/18903	0.000984631	0.0197841	0.0160724	AGT/FBLN1/IGFBP2/IGFBP7/MMP2/SOD1/STC1/TAC3	8	2
GO:1901215	GO	negative regulation of neuron death	8/175	218/18903	0.000984631	0.0197841	0.0160724	CHGA/CSF1/GPI/MDK/SERPINF1/PPT1/PTPRZ1/SOD1	8	2
GO:0002696	GO	positive regulation of leukocyte activation	12/175	450/18903	0.00101787	0.0203069	0.0164972	IGFBP2/MDK/MIF/THY1/IGHV4-39/IGHV3-64/IGHV3-30/IGHV3-20/IGHV1-3/IGHV7-4-1/IGHV3-30-5/SIRPA	12	2
GO:0007611	GO	learning or memory	9/175	273/18903	0.0010266	0.0203367	0.0165214	AGT/GM2A/GPI/MDK/SERPINF1/PPT1/PRNP/PTPRZ1/NRXN3	9	2
GO:0014032	GO	neural crest cell development	5/175	83/18903	0.00104118	0.0204707	0.0166303	CDH2/SEMA3F/SEMA3B/SEMA3A/SEMA4B	5	2
GO:0007156	GO	homophilic cell adhesion via plasma membrane adhesion molecules	7/175	170/18903	0.00104894	0.0204707	0.0166303	CDH2/CDH13/DSC3/PLXNB2/CADM1/CDHR1/CADM2	7	2
GO:0046514	GO	ceramide catabolic process	3/175	22/18903	0.00105519	0.0204707	0.0166303	ASAH1/GM2A/HEXA	3	2
GO:0071559	GO	response to transforming growth factor beta	9/175	277/18903	0.00113629	0.0218931	0.0177858	COL1A1/FBN2/FMOD/MSTN/LTBP3/CLEC3B/DKK3/TWSG1/PDGFD	9	2
GO:0034103	GO	regulation of tissue remodeling	5/175	85/18903	0.00115895	0.0221778	0.0180171	AGT/CST3/LTBP3/MDK/THBS4	5	2
GO:0002689	GO	negative regulation of leukocyte chemotaxis	3/175	23/18903	0.00120526	0.022908	0.0186103	MIF/NBL1/CCN3	3	2
GO:0090287	GO	regulation of cellular response to growth factor stimulus	10/175	338/18903	0.00123972	0.0232721	0.0189061	AGT/FBN2/NBL1/NOTCH1/SFRP2/SFRP4/DKK3/SULF2/TWSG1/CHRDL1	10	2
GO:0048660	GO	regulation of smooth muscle cell proliferation	7/175	175/18903	0.00124096	0.0232721	0.0189061	AGT/CDH13/IGFBP3/MMP2/OGN/SERPINF2/PDGFD	7	2
GO:0043542	GO	endothelial cell migration	9/175	281/18903	0.00125529	0.023385	0.0189978	AGT/CDH13/GPI/NOTCH1/CCN3/SERPINF1/SPARC/STC1/SCG2	9	2
GO:0042542	GO	response to hydrogen peroxide	6/175	130/18903	0.00133685	0.0247405	0.020099	COL1A1/MMP2/SDC1/SOD1/PDGFD/SIRPA	6	2
GO:0051452	GO	intracellular pH reduction	4/175	52/18903	0.001359	0.0249861	0.0202985	ATP6AP1/CLN5/PPT1/ATP6AP2	4	2
GO:0050867	GO	positive regulation of cell activation	12/175	467/18903	0.00139522	0.0254854	0.0207042	IGFBP2/MDK/MIF/THY1/IGHV4-39/IGHV3-64/IGHV3-30/IGHV3-20/IGHV1-3/IGHV7-4-1/IGHV3-30-5/SIRPA	12	2
GO:0048771	GO	tissue remodeling	7/175	179/18903	0.00141354	0.0256535	0.0208407	AGT/TPP1/CST3/LTBP3/MDK/MMP2/THBS4	7	2
GO:0048864	GO	stem cell development	5/175	89/18903	0.00142373	0.0256728	0.0208564	CDH2/SEMA3F/SEMA3B/SEMA3A/SEMA4B	5	2
GO:0071622	GO	regulation of granulocyte chemotaxis	4/175	53/18903	0.00145944	0.0261491	0.0212433	CSF1/MSTN/MDK/THBS4	4	2
GO:0060348	GO	bone development	8/175	233/18903	0.00150499	0.0267946	0.0217678	ATP6AP1/COL1A1/LTBP3/OGN/SFRP4/STC1/SULF2/SLC38A10	8	2
GO:0003081	GO	regulation of systemic arterial blood pressure by renin-angiotensin	3/175	25/18903	0.00154416	0.027319	0.0221938	AGT/SERPINF2/ATP6AP2	3	2
GO:0060343	GO	trabecula formation	3/175	26/18903	0.00173377	0.0302925	0.0246094	COL1A1/FBN2/MMP2	3	2
GO:1905523	GO	positive regulation of macrophage migration	3/175	26/18903	0.00173377	0.0302925	0.0246094	CSF1/MSTN/MDK	3	2
GO:1901342	GO	regulation of vasculature development	10/175	355/18903	0.00178287	0.0309581	0.0251501	ADAM10/AGT/CHI3L1/MDK/SERPINF1/RNH1/SFRP2/SPARC/THBS4/ANGPTL7	10	2
GO:0048872	GO	homeostasis of number of cells	9/175	296/18903	0.00179434	0.0309661	0.0251567	CDH2/CSF1/DNASE2/GPI/MIF/NOTCH1/CCN3/SOD1/RCOR1	9	2
GO:0033673	GO	negative regulation of kinase activity	8/175	240/18903	0.00181276	0.0310932	0.0252599	AGT/MSTN/SFRP2/THY1/UCHL1/YWHAG/HEG1/PIK3IP1	8	2
GO:0014909	GO	smooth muscle cell migration	5/175	95/18903	0.00190105	0.0322251	0.0261794	AGT/IGFBP3/MDK/CCN3/PDGFD	5	2
GO:0043113	GO	receptor clustering	4/175	57/18903	0.00191311	0.0322251	0.0261794	CDH2/THY1/CHRDL1/SHISA6	4	2
GO:1903053	GO	regulation of extracellular matrix organization	4/175	57/18903	0.00191311	0.0322251	0.0261794	AGT/CST3/NOTCH1/ANGPTL7	4	2
GO:0036296	GO	response to increased oxygen levels	3/175	27/18903	0.0019373	0.0322464	0.0261968	ATP6AP1/COL1A1/MMP2	3	2
GO:0042730	GO	fibrinolysis	3/175	27/18903	0.0019373	0.0322464	0.0261968	SERPING1/F11/SERPINF2	3	2
GO:0002690	GO	positive regulation of leukocyte chemotaxis	5/175	97/18903	0.00208345	0.034475	0.0280072	ADAM10/CSF1/MSTN/MDK/THBS4	5	2
GO:0044331	GO	cell-cell adhesion mediated by cadherin	3/175	28/18903	0.00215512	0.0354355	0.0287876	CDH2/NOTCH1/SERPINF2	3	2
GO:0001755	GO	neural crest cell migration	4/175	59/18903	0.00217294	0.0354355	0.0287876	SEMA3F/SEMA3B/SEMA3A/SEMA4B	4	2
GO:0048661	GO	positive regulation of smooth muscle cell proliferation	5/175	98/18903	0.00217929	0.0354355	0.0287876	AGT/CDH13/MMP2/SERPINF2/PDGFD	5	2
GO:0051873	GO	killing by host of symbiont cells	3/175	29/18903	0.00238756	0.0385989	0.0313575	GAPDH/CFHR1/DCD	3	2
GO:0050768	GO	negative regulation of neurogenesis	6/175	146/18903	0.00240797	0.0387065	0.0314449	NOTCH1/SEMA3F/THY1/SEMA3B/SEMA3A/SEMA4B	6	2
GO:0002429	GO	immune response-activating cell surface receptor signaling pathway	9/175	312/18903	0.00255924	0.0406731	0.0330426	PRNP/THY1/IGHV4-39/IGHV3-64/IGHV3-30/IGHV3-20/IGHV1-3/IGHV7-4-1/IGHV3-30-5	9	2
GO:0002757	GO	immune response-activating signal transduction	9/175	312/18903	0.00255924	0.0406731	0.0330426	PRNP/THY1/IGHV4-39/IGHV3-64/IGHV3-30/IGHV3-20/IGHV1-3/IGHV7-4-1/IGHV3-30-5	9	2
GO:1902230	GO	negative regulation of intrinsic apoptotic signaling pathway in response to DNA damage	3/175	30/18903	0.00263494	0.0416409	0.0338288	CLU/MIF/SFRP2	3	2
GO:0006909	GO	phagocytosis	9/175	314/18903	0.00267071	0.0417372	0.033907	SOD1/IGHV4-39/IGHV3-64/IGHV3-30/IGHV3-20/IGHV1-3/IGHV7-4-1/IGHV3-30-5/SIRPA	9	2
GO:0050890	GO	cognition	9/175	314/18903	0.00267071	0.0417372	0.033907	AGT/GM2A/GPI/MDK/SERPINF1/PPT1/PRNP/PTPRZ1/NRXN3	9	2
GO:0050767	GO	regulation of neurogenesis	10/175	377/18903	0.00275654	0.0426404	0.0346408	MDK/NOTCH1/SERPINF1/PTPRZ1/SEMA3F/THY1/SEMA3B/SEMA3A/SEMA4B/PLXNB2	10	2
GO:0048732	GO	gland development	11/175	441/18903	0.00275882	0.0426404	0.0346408	CSF1/FRZB/MDK/MMP2/NOTCH1/SERPINF1/PRKCSH/SOD1/CADM1/DKK3/TWSG1	11	2
GO:0051961	GO	negative regulation of nervous system development	6/175	151/18903	0.00284789	0.0437765	0.0355638	NOTCH1/SEMA3F/THY1/SEMA3B/SEMA3A/SEMA4B	6	2
GO:0000302	GO	response to reactive oxygen species	7/175	204/18903	0.00295709	0.0452082	0.0367268	COL1A1/MMP2/SDC1/SOD1/SOD3/PDGFD/SIRPA	7	2
GO:0010975	GO	regulation of neuron projection development	11/175	446/18903	0.0030064	0.0457135	0.0371374	AGT/CDH2/MDK/SERPINF1/SEMA3F/SFRP2/THY1/SEMA3B/SEMA3A/SEMA4B/PLXNB2	11	2
GO:2000146	GO	negative regulation of cell motility	10/175	383/18903	0.00308521	0.0466597	0.037906	FBLN1/IGFBP3/MIF/NBL1/NOTCH1/CCN3/SERPINF1/SFRP2/STC1/THY1	10	2
GO:0007628	GO	adult walking behavior	3/175	32/18903	0.00317575	0.0477722	0.0388098	HEXA/TRH/UCHL1	3	2
GO:0032526	GO	response to retinoic acid	5/175	108/18903	0.00332244	0.0497129	0.0403864	COL1A1/IGFBP2/IGFBP7/MMP2/SERPINF1	5	2
GO:0006958	GO	complement activation, classical pathway	16/126	106/18903	1.27085e-17	2.10016e-14	1.86425e-14	C8B/IGHG2/IGHG3/IGHV5-51/IGHV4-38-2/IGHV4-59/IGHV4-31/IGHV3-74/IGHV3-48/IGHV3-43/IGHV3-33/IGHV3-23/IGHV3-15/IGHV3-7/IGHV1-69-2/C1RL	16	3
GO:0006956	GO	complement activation	17/126	132/18903	1.88609e-17	2.10016e-14	1.86425e-14	C8B/IGHG2/IGHG3/KRT1/IGHV5-51/IGHV4-38-2/IGHV4-59/IGHV4-31/IGHV3-74/IGHV3-48/IGHV3-43/IGHV3-33/IGHV3-23/IGHV3-15/IGHV3-7/IGHV1-69-2/C1RL	17	3
GO:0002455	GO	humoral immune response mediated by circulating immunoglobulin	16/126	119/18903	8.63111e-17	6.40716e-14	5.68745e-14	C8B/IGHG2/IGHG3/IGHV5-51/IGHV4-38-2/IGHV4-59/IGHV4-31/IGHV3-74/IGHV3-48/IGHV3-43/IGHV3-33/IGHV3-23/IGHV3-15/IGHV3-7/IGHV1-69-2/C1RL	16	3
GO:0006911	GO	phagocytosis, engulfment	15/126	127/18903	6.04242e-15	3.03411e-12	2.69329e-12	IGHG2/IGHG3/THBS1/IGHV5-51/IGHV4-38-2/IGHV4-59/IGHV4-31/IGHV3-74/IGHV3-48/IGHV3-43/IGHV3-33/IGHV3-23/IGHV3-15/IGHV3-7/IGHV1-69-2	15	3
GO:0006910	GO	phagocytosis, recognition	14/126	103/18903	6.8121e-15	3.03411e-12	2.69329e-12	IGHG2/IGHG3/IGHV5-51/IGHV4-38-2/IGHV4-59/IGHV4-31/IGHV3-74/IGHV3-48/IGHV3-43/IGHV3-33/IGHV3-23/IGHV3-15/IGHV3-7/IGHV1-69-2	14	3
GO:0099024	GO	plasma membrane invagination	15/126	136/18903	1.70312e-14	6.32142e-12	5.61134e-12	IGHG2/IGHG3/THBS1/IGHV5-51/IGHV4-38-2/IGHV4-59/IGHV4-31/IGHV3-74/IGHV3-48/IGHV3-43/IGHV3-33/IGHV3-23/IGHV3-15/IGHV3-7/IGHV1-69-2	15	3
GO:0010324	GO	membrane invagination	15/126	143/18903	3.62242e-14	1.15245e-11	1.02299e-11	IGHG2/IGHG3/THBS1/IGHV5-51/IGHV4-38-2/IGHV4-59/IGHV4-31/IGHV3-74/IGHV3-48/IGHV3-43/IGHV3-33/IGHV3-23/IGHV3-15/IGHV3-7/IGHV1-69-2	15	3
GO:0016064	GO	immunoglobulin mediated immune response	17/126	215/18903	7.32099e-14	2.03798e-11	1.80905e-11	C8B/CSF2RB/IGHG2/IGHG3/IGHV5-51/IGHV4-38-2/IGHV4-59/IGHV4-31/IGHV3-74/IGHV3-48/IGHV3-43/IGHV3-33/IGHV3-23/IGHV3-15/IGHV3-7/IGHV1-69-2/C1RL	17	3
GO:0019724	GO	B cell mediated immunity	17/126	218/18903	9.198e-14	2.27599e-11	2.02033e-11	C8B/CSF2RB/IGHG2/IGHG3/IGHV5-51/IGHV4-38-2/IGHV4-59/IGHV4-31/IGHV3-74/IGHV3-48/IGHV3-43/IGHV3-33/IGHV3-23/IGHV3-15/IGHV3-7/IGHV1-69-2/C1RL	17	3
GO:0050853	GO	B cell receptor signaling pathway	14/126	130/18903	1.86241e-13	4.14759e-11	3.6817e-11	IGHG2/IGHG3/IGHV5-51/IGHV4-38-2/IGHV4-59/IGHV4-31/IGHV3-74/IGHV3-48/IGHV3-43/IGHV3-33/IGHV3-23/IGHV3-15/IGHV3-7/IGHV1-69-2	14	3
GO:0006959	GO	humoral immune response	19/126	320/18903	4.00846e-13	8.1153e-11	7.20372e-11	C8B/DEFA1/IGHG2/IGHG3/KRT1/KRT6A/IGHV5-51/IGHV4-38-2/IGHV4-59/IGHV4-31/IGHV3-74/IGHV3-48/IGHV3-43/IGHV3-33/IGHV3-23/IGHV3-15/IGHV3-7/IGHV1-69-2/C1RL	19	3
GO:0050871	GO	positive regulation of B cell activation	14/126	155/18903	2.14523e-12	3.98119e-10	3.53399e-10	IGHG2/IGHG3/IGHV5-51/IGHV4-38-2/IGHV4-59/IGHV4-31/IGHV3-74/IGHV3-48/IGHV3-43/IGHV3-33/IGHV3-23/IGHV3-15/IGHV3-7/IGHV1-69-2	14	3
GO:0008037	GO	cell recognition	16/126	230/18903	2.9866e-12	5.11627e-10	4.54157e-10	IGHG2/IGHG3/NRCAM/IGHV5-51/IGHV4-38-2/IGHV4-59/IGHV4-31/IGHV3-74/IGHV3-48/IGHV3-43/IGHV3-33/IGHV3-23/IGHV3-15/IGHV3-7/IGHV1-69-2/CRTAC1	16	3
GO:0002449	GO	lymphocyte mediated immunity	18/126	367/18903	4.2104e-11	6.69755e-09	5.94522e-09	C8B/CSF2RB/IGHG2/IGHG3/PRDX1/IGHV5-51/IGHV4-38-2/IGHV4-59/IGHV4-31/IGHV3-74/IGHV3-48/IGHV3-43/IGHV3-33/IGHV3-23/IGHV3-15/IGHV3-7/IGHV1-69-2/C1RL	18	3
GO:0042742	GO	defense response to bacterium	18/126	382/18903	8.10957e-11	1.204e-08	1.06876e-08	DEFA1/GRN/IGHG2/IGHG3/KRT6A/S100A8/IGHV5-51/IGHV4-38-2/IGHV4-59/IGHV4-31/IGHV3-74/IGHV3-48/IGHV3-43/IGHV3-33/IGHV3-23/IGHV3-15/IGHV3-7/IGHV1-69-2	18	3
GO:0050864	GO	regulation of B cell activation	14/126	204/18903	8.86479e-11	1.23387e-08	1.09527e-08	IGHG2/IGHG3/IGHV5-51/IGHV4-38-2/IGHV4-59/IGHV4-31/IGHV3-74/IGHV3-48/IGHV3-43/IGHV3-33/IGHV3-23/IGHV3-15/IGHV3-7/IGHV1-69-2	14	3
GO:0002443	GO	leukocyte mediated immunity	19/126	463/18903	2.43001e-10	3.18331e-08	2.82573e-08	C8B/CSF2RB/IGHG2/IGHG3/PRDX1/VAMP2/IGHV5-51/IGHV4-38-2/IGHV4-59/IGHV4-31/IGHV3-74/IGHV3-48/IGHV3-43/IGHV3-33/IGHV3-23/IGHV3-15/IGHV3-7/IGHV1-69-2/C1RL	19	3
GO:0002460	GO	adaptive immune response based on somatic recombination of immune receptors built from immunoglobulin superfamily domains	17/126	375/18903	5.13628e-10	6.35472e-08	5.6409e-08	C8B/CSF2RB/IGHG2/IGHG3/IGHV5-51/IGHV4-38-2/IGHV4-59/IGHV4-31/IGHV3-74/IGHV3-48/IGHV3-43/IGHV3-33/IGHV3-23/IGHV3-15/IGHV3-7/IGHV1-69-2/C1RL	17	3
GO:0002253	GO	activation of immune response	17/126	397/18903	1.22381e-09	1.43444e-07	1.27331e-07	C8B/IGHG2/IGHG3/KRT1/IGHV5-51/IGHV4-38-2/IGHV4-59/IGHV4-31/IGHV3-74/IGHV3-48/IGHV3-43/IGHV3-33/IGHV3-23/IGHV3-15/IGHV3-7/IGHV1-69-2/C1RL	17	3
GO:0050851	GO	antigen receptor-mediated signaling pathway	14/126	252/18903	1.42774e-09	1.58979e-07	1.41121e-07	IGHG2/IGHG3/IGHV5-51/IGHV4-38-2/IGHV4-59/IGHV4-31/IGHV3-74/IGHV3-48/IGHV3-43/IGHV3-33/IGHV3-23/IGHV3-15/IGHV3-7/IGHV1-69-2	14	3
GO:0006909	GO	phagocytosis	15/126	314/18903	2.83814e-09	3.00978e-07	2.6717e-07	IGHG2/IGHG3/THBS1/IGHV5-51/IGHV4-38-2/IGHV4-59/IGHV4-31/IGHV3-74/IGHV3-48/IGHV3-43/IGHV3-33/IGHV3-23/IGHV3-15/IGHV3-7/IGHV1-69-2	15	3
GO:0002696	GO	positive regulation of leukocyte activation	17/126	450/18903	8.00721e-09	8.10548e-07	7.19499e-07	ACTB/IGF1/IGHG2/IGHG3/THBS1/IGHV5-51/IGHV4-38-2/IGHV4-59/IGHV4-31/IGHV3-74/IGHV3-48/IGHV3-43/IGHV3-33/IGHV3-23/IGHV3-15/IGHV3-7/IGHV1-69-2	17	3
GO:0051251	GO	positive regulation of lymphocyte activation	16/126	400/18903	1.02568e-08	9.93128e-07	8.8157e-07	ACTB/IGF1/IGHG2/IGHG3/IGHV5-51/IGHV4-38-2/IGHV4-59/IGHV4-31/IGHV3-74/IGHV3-48/IGHV3-43/IGHV3-33/IGHV3-23/IGHV3-15/IGHV3-7/IGHV1-69-2	16	3
GO:0050867	GO	positive regulation of cell activation	17/126	467/18903	1.38435e-08	1.28456e-06	1.14027e-06	ACTB/IGF1/IGHG2/IGHG3/THBS1/IGHV5-51/IGHV4-38-2/IGHV4-59/IGHV4-31/IGHV3-74/IGHV3-48/IGHV3-43/IGHV3-33/IGHV3-23/IGHV3-15/IGHV3-7/IGHV1-69-2	17	3
GO:0008544	GO	epidermis development	15/126	362/18903	1.92055e-08	1.71083e-06	1.51865e-06	DCT/KRT1/KRT5/KRT6A/KRT9/KRT10/KRT14/KRT16/NME2/PLOD1/TGFB2/CASP14/CALML5/HRNR/FLG2	15	3
GO:0002429	GO	immune response-activating cell surface receptor signaling pathway	14/126	312/18903	2.18227e-08	1.79997e-06	1.59778e-06	IGHG2/IGHG3/IGHV5-51/IGHV4-38-2/IGHV4-59/IGHV4-31/IGHV3-74/IGHV3-48/IGHV3-43/IGHV3-33/IGHV3-23/IGHV3-15/IGHV3-7/IGHV1-69-2	14	3
GO:0002757	GO	immune response-activating signal transduction	14/126	312/18903	2.18227e-08	1.79997e-06	1.59778e-06	IGHG2/IGHG3/IGHV5-51/IGHV4-38-2/IGHV4-59/IGHV4-31/IGHV3-74/IGHV3-48/IGHV3-43/IGHV3-33/IGHV3-23/IGHV3-15/IGHV3-7/IGHV1-69-2	14	3
GO:0002768	GO	immune response-regulating cell surface receptor signaling pathway	14/126	341/18903	6.60718e-08	5.25507e-06	4.66477e-06	IGHG2/IGHG3/IGHV5-51/IGHV4-38-2/IGHV4-59/IGHV4-31/IGHV3-74/IGHV3-48/IGHV3-43/IGHV3-33/IGHV3-23/IGHV3-15/IGHV3-7/IGHV1-69-2	14	3
GO:0042113	GO	B cell activation	14/126	350/18903	9.11217e-08	6.99752e-06	6.21149e-06	IGHG2/IGHG3/IGHV5-51/IGHV4-38-2/IGHV4-59/IGHV4-31/IGHV3-74/IGHV3-48/IGHV3-43/IGHV3-33/IGHV3-23/IGHV3-15/IGHV3-7/IGHV1-69-2	14	3
GO:0050878	GO	regulation of body fluid levels	13/126	390/18903	2.09031e-06	0.000155171	0.00013774	ACTB/ANXA2/CELSR2/HSPB1/KRT1/KRT16/PAM/PRDX2/THBS1/TFPI2/HRNR/FLG2/PRSS56	13	3
GO:0031638	GO	zymogen activation	6/126	67/18903	5.56853e-06	0.000400036	0.0003551	ANXA2/CTSL/PGK1/THBS1/C1RL/CYCS	6	3
GO:0043588	GO	skin development	11/126	302/18903	5.74837e-06	0.000400051	0.000355113	KRT1/KRT5/KRT6A/KRT9/KRT10/KRT16/NME2/TGFB2/CASP14/HRNR/FLG2	11	3
GO:0045109	GO	intermediate filament organization	6/126	69/18903	6.61678e-06	0.000446533	0.000396374	KRT1/KRT5/KRT6A/KRT9/KRT14/KRT16	6	3
GO:0052547	GO	regulation of peptidase activity	13/126	459/18903	1.21695e-05	0.000797103	0.000707564	ANXA2/CSTB/CTSB/GRN/ITIH4/LCN1/PCOLCE/S100A8/SORL1/THBS1/TFPI2/CYCS/WFIKKN2	13	3
GO:0001895	GO	retina homeostasis	6/126	80/18903	1.56246e-05	0.000994172	0.000882497	ACTB/HSPB1/IGHG3/KRT1/LCN1/PRDX1	6	3
GO:0030216	GO	keratinocyte differentiation	8/126	170/18903	1.85155e-05	0.00114539	0.00101673	KRT1/KRT5/KRT6A/KRT10/KRT16/NME2/CASP14/HRNR	8	3
GO:0031424	GO	keratinization	6/126	84/18903	2.06812e-05	0.00124479	0.00110496	KRT1/KRT5/KRT6A/KRT16/CASP14/HRNR	6	3
GO:0045104	GO	intermediate filament cytoskeleton organization	6/126	89/18903	2.87746e-05	0.0016747	0.00148658	KRT1/KRT5/KRT6A/KRT9/KRT14/KRT16	6	3
GO:0061436	GO	establishment of skin barrier	4/126	27/18903	2.93278e-05	0.0016747	0.00148658	KRT1/KRT16/HRNR/FLG2	4	3
GO:0045103	GO	intermediate filament-based process	6/126	90/18903	3.06632e-05	0.00170717	0.00151541	KRT1/KRT5/KRT6A/KRT9/KRT14/KRT16	6	3
GO:0042060	GO	wound healing	12/126	442/18903	4.04064e-05	0.00216471	0.00192155	ACTB/ANXA2/HSPB1/IGF1/KRT1/KRT6A/S100A8/PRDX2/TGFB2/THBS1/TFPI2/PRSS56	12	3
GO:0051346	GO	negative regulation of hydrolase activity	11/126	373/18903	4.08252e-05	0.00216471	0.00192155	ANXA2/CSTB/CTSB/FKBP1A/ITIH4/LCN1/SORL1/TGFB2/THBS1/TFPI2/WFIKKN2	11	3
GO:0033561	GO	regulation of water loss via skin	4/126	31/18903	5.1508e-05	0.00266764	0.00236798	KRT1/KRT16/HRNR/FLG2	4	3
GO:0010466	GO	negative regulation of peptidase activity	9/126	263/18903	6.80338e-05	0.00344344	0.00305664	ANXA2/CSTB/CTSB/ITIH4/LCN1/SORL1/THBS1/TFPI2/WFIKKN2	9	3
GO:0051604	GO	protein maturation	10/126	336/18903	8.57391e-05	0.00424313	0.0037665	ANXA2/CTSL/FKBP1A/PCSK1/PGK1/SORL1/THBS1/ADAMTS3/C1RL/CYCS	10	3
GO:0007596	GO	blood coagulation	8/126	225/18903	0.000134012	0.00648792	0.00575913	ACTB/ANXA2/HSPB1/KRT1/PRDX2/THBS1/TFPI2/PRSS56	8	3
GO:0050817	GO	coagulation	8/126	230/18903	0.000155848	0.00738455	0.00655505	ACTB/ANXA2/HSPB1/KRT1/PRDX2/THBS1/TFPI2/PRSS56	8	3
GO:0007599	GO	hemostasis	8/126	231/18903	0.000160549	0.00744882	0.0066121	ACTB/ANXA2/HSPB1/KRT1/PRDX2/THBS1/TFPI2/PRSS56	8	3
GO:0009913	GO	epidermal cell differentiation	8/126	235/18903	0.000180538	0.00820528	0.00728359	KRT1/KRT5/KRT6A/KRT10/KRT16/NME2/CASP14/HRNR	8	3
GO:0036035	GO	osteoclast development	3/126	18/18903	0.00021931	0.00976808	0.00867083	ANXA2/FBN1/FAM20C	3	3
GO:0016485	GO	protein processing	8/126	250/18903	0.000274616	0.0119915	0.0106445	ANXA2/CTSL/PCSK1/PGK1/THBS1/ADAMTS3/C1RL/CYCS	8	3
GO:0010951	GO	negative regulation of endopeptidase activity	8/126	252/18903	0.000289738	0.0124086	0.0110148	ANXA2/CSTB/ITIH4/LCN1/SORL1/THBS1/TFPI2/WFIKKN2	8	3
GO:0044794	GO	positive regulation by host of viral process	3/126	20/18903	0.000303419	0.0127493	0.0113172	CFL1/EEF1A1/HSPA8	3	3
GO:0060249	GO	anatomical structure homeostasis	9/126	333/18903	0.000397046	0.0163745	0.0145351	ACTB/GAA/HEXB/HSPB1/IGHG3/KRT1/LCN1/PRDX1/CARTPT	9	3
GO:0042982	GO	amyloid precursor protein metabolic process	5/126	95/18903	0.000435991	0.0176537	0.0156706	FKBP1A/IGF1/SORL1/NSG1/ITM2C	5	3
GO:0098869	GO	cellular oxidant detoxification	5/126	100/18903	0.00055173	0.0219411	0.0194765	GSTP1/PRDX1/PRDX2/GSTO1/PRDX6	5	3
GO:0045861	GO	negative regulation of proteolysis	9/126	352/18903	0.000592226	0.0228167	0.0202537	ANXA2/CSTB/CTSB/ITIH4/LCN1/SORL1/THBS1/TFPI2/WFIKKN2	9	3
GO:0052548	GO	regulation of endopeptidase activity	10/126	428/18903	0.000594238	0.0228167	0.0202537	ANXA2/CSTB/ITIH4/LCN1/S100A8/SORL1/THBS1/TFPI2/CYCS/WFIKKN2	10	3
GO:0016052	GO	carbohydrate catabolic process	6/126	155/18903	0.000605087	0.0228395	0.0202739	CTBS/GAA/HEXB/IGF1/PGK1/TPI1	6	3
GO:0048144	GO	fibroblast proliferation	5/126	103/18903	0.000631429	0.0234365	0.0208039	FTH1/GSTP1/IGF1/PRDX1/S100A6	5	3
GO:0032102	GO	negative regulation of response to external stimulus	10/126	436/18903	0.00068528	0.0250183	0.022208	ANXA2/GRN/GSTP1/IGF1/KRT1/NUCB2/PRDX2/THBS1/SEMA7A/CARTPT	10	3
GO:0031639	GO	plasminogen activation	3/126	27/18903	0.000752445	0.0261827	0.0232417	ANXA2/PGK1/THBS1	3	3
GO:0042026	GO	protein refolding	3/126	27/18903	0.000752445	0.0261827	0.0232417	FKBP1A/HSPA8/HSPB1	3	3
GO:0042730	GO	fibrinolysis	3/126	27/18903	0.000752445	0.0261827	0.0232417	ANXA2/KRT1/THBS1	3	3
GO:0051651	GO	maintenance of location in cell	7/126	226/18903	0.000806375	0.0276276	0.0245242	FKBP1A/FTH1/GAA/HEXB/S100A8/SORL1/GSTO1	7	3
GO:0050891	GO	multicellular organismal water homeostasis	4/126	64/18903	0.000877899	0.0294552	0.0261465	KRT1/KRT16/HRNR/FLG2	4	3
GO:0018958	GO	phenol-containing compound metabolic process	5/126	111/18903	0.000886168	0.0294552	0.0261465	CTSB/DCT/GPR37/TGFB2/CPQ	5	3
GO:0021700	GO	developmental maturation	8/126	304/18903	0.000994548	0.0325715	0.0289127	IGF1/MYOC/NRCAM/TGFB2/NRXN1/FAM20C/BCAN/XYLT1	8	3
GO:1990748	GO	cellular detoxification	5/126	115/18903	0.001039	0.033534	0.0297671	GSTP1/PRDX1/PRDX2/GSTO1/PRDX6	5	3
GO:0051702	GO	biological process involved in interaction with symbiont	5/126	116/18903	0.00108008	0.034362	0.0305021	CFL1/DEFA1/EEF1A1/HSPA8/KRT6A	5	3
GO:0030104	GO	water homeostasis	4/126	69/18903	0.00116429	0.0365195	0.0324173	KRT1/KRT16/HRNR/FLG2	4	3
GO:0030193	GO	regulation of blood coagulation	4/126	70/18903	0.00122856	0.0379999	0.0337314	ANXA2/KRT1/PRDX2/THBS1	4	3
GO:0001881	GO	receptor recycling	3/126	33/18903	0.00136324	0.0410627	0.0364502	ANXA2/SORL1/NSG1	3	3
GO:1900046	GO	regulation of hemostasis	4/126	72/18903	0.00136445	0.0410627	0.0364502	ANXA2/KRT1/PRDX2/THBS1	4	3
GO:0097237	GO	cellular response to toxic substance	5/126	123/18903	0.00140228	0.0416384	0.0369612	GSTP1/PRDX1/PRDX2/GSTO1/PRDX6	5	3
GO:0050818	GO	regulation of coagulation	4/126	75/18903	0.00158748	0.0465174	0.0412921	ANXA2/KRT1/PRDX2/THBS1	4	3
GO:0006959	GO	humoral immune response	29/116	320/18903	5.79676e-26	8.80763e-23	8.0533e-23	C5/C7/C8A/C8G/CD59/DEFB1/F2/FGB/HRG/JCHAIN/CFP/RARRES2/TF/IGHV6-1/IGHV5-10-1/IGHV4-34/IGHV3-72/IGHV3-66/IGHV3-53/IGHV3-49/IGHV3-13/IGHV3-11/IGHV3-9/IGHV1-24/IGHV1-18/IGHV1-8/IGHV3-30-3/IGHV1-69D/IGHV3-43D	29	4
GO:0006956	GO	complement activation	22/116	132/18903	9.64163e-26	8.80763e-23	8.0533e-23	C5/C7/C8A/C8G/CD59/CFP/IGHV6-1/IGHV5-10-1/IGHV4-34/IGHV3-72/IGHV3-66/IGHV3-53/IGHV3-49/IGHV3-13/IGHV3-11/IGHV3-9/IGHV1-24/IGHV1-18/IGHV1-8/IGHV3-30-3/IGHV1-69D/IGHV3-43D	22	4
GO:0006958	GO	complement activation, classical pathway	20/116	106/18903	1.30395e-24	7.94105e-22	7.26094e-22	C5/C7/C8A/C8G/IGHV6-1/IGHV5-10-1/IGHV4-34/IGHV3-72/IGHV3-66/IGHV3-53/IGHV3-49/IGHV3-13/IGHV3-11/IGHV3-9/IGHV1-24/IGHV1-18/IGHV1-8/IGHV3-30-3/IGHV1-69D/IGHV3-43D	20	4
GO:0002455	GO	humoral immune response mediated by circulating immunoglobulin	20/116	119/18903	1.54518e-23	7.05759e-21	6.45315e-21	C5/C7/C8A/C8G/IGHV6-1/IGHV5-10-1/IGHV4-34/IGHV3-72/IGHV3-66/IGHV3-53/IGHV3-49/IGHV3-13/IGHV3-11/IGHV3-9/IGHV1-24/IGHV1-18/IGHV1-8/IGHV3-30-3/IGHV1-69D/IGHV3-43D	20	4
GO:0006910	GO	phagocytosis, recognition	17/116	103/18903	5.46324e-20	1.99627e-17	1.8253e-17	CFP/IGHV6-1/IGHV5-10-1/IGHV4-34/IGHV3-72/IGHV3-66/IGHV3-53/IGHV3-49/IGHV3-13/IGHV3-11/IGHV3-9/IGHV1-24/IGHV1-18/IGHV1-8/IGHV3-30-3/IGHV1-69D/IGHV3-43D	17	4
GO:0002377	GO	immunoglobulin production	21/116	219/18903	2.03916e-19	6.20925e-17	5.67746e-17	IGLV9-49/IGLV8-61/IGLV7-46/IGLV7-43/IGLV6-57/IGLV5-45/IGLV3-27/IGLV3-21/IGLV3-19/IGLV2-14/IGLV2-11/IGLV1-51/IGLV1-47/IGLV1-44/IGLV1-40/IGKV1D-33/IGKV1D-12/IGKV4-1/IGKV2-30/IGKV1-39/IGKV1-6	21	4
GO:0016064	GO	immunoglobulin mediated immune response	20/116	215/18903	2.89774e-18	7.56309e-16	6.91535e-16	C5/C7/C8A/C8G/IGHV6-1/IGHV5-10-1/IGHV4-34/IGHV3-72/IGHV3-66/IGHV3-53/IGHV3-49/IGHV3-13/IGHV3-11/IGHV3-9/IGHV1-24/IGHV1-18/IGHV1-8/IGHV3-30-3/IGHV1-69D/IGHV3-43D	20	4
GO:0019724	GO	B cell mediated immunity	20/116	218/18903	3.81653e-18	8.71601e-16	7.96953e-16	C5/C7/C8A/C8G/IGHV6-1/IGHV5-10-1/IGHV4-34/IGHV3-72/IGHV3-66/IGHV3-53/IGHV3-49/IGHV3-13/IGHV3-11/IGHV3-9/IGHV1-24/IGHV1-18/IGHV1-8/IGHV3-30-3/IGHV1-69D/IGHV3-43D	20	4
GO:0042742	GO	defense response to bacterium	24/116	382/18903	8.4548e-18	1.71632e-15	1.56933e-15	DEFB1/F2/FGB/JCHAIN/CFP/PLA2G2A/RARRES2/TF/IGHV6-1/IGHV5-10-1/IGHV4-34/IGHV3-72/IGHV3-66/IGHV3-53/IGHV3-49/IGHV3-13/IGHV3-11/IGHV3-9/IGHV1-24/IGHV1-18/IGHV1-8/IGHV3-30-3/IGHV1-69D/IGHV3-43D	24	4
GO:0006911	GO	phagocytosis, engulfment	16/116	127/18903	6.45205e-17	1.17879e-14	1.07783e-14	IGHV6-1/IGHV5-10-1/IGHV4-34/IGHV3-72/IGHV3-66/IGHV3-53/IGHV3-49/IGHV3-13/IGHV3-11/IGHV3-9/IGHV1-24/IGHV1-18/IGHV1-8/IGHV3-30-3/IGHV1-69D/IGHV3-43D	16	4
GO:0050853	GO	B cell receptor signaling pathway	16/116	130/18903	9.45599e-17	1.57055e-14	1.43604e-14	IGHV6-1/IGHV5-10-1/IGHV4-34/IGHV3-72/IGHV3-66/IGHV3-53/IGHV3-49/IGHV3-13/IGHV3-11/IGHV3-9/IGHV1-24/IGHV1-18/IGHV1-8/IGHV3-30-3/IGHV1-69D/IGHV3-43D	16	4
GO:0099024	GO	plasma membrane invagination	16/116	136/18903	1.97407e-16	3.00552e-14	2.74812e-14	IGHV6-1/IGHV5-10-1/IGHV4-34/IGHV3-72/IGHV3-66/IGHV3-53/IGHV3-49/IGHV3-13/IGHV3-11/IGHV3-9/IGHV1-24/IGHV1-18/IGHV1-8/IGHV3-30-3/IGHV1-69D/IGHV3-43D	16	4
GO:0010324	GO	membrane invagination	16/116	143/18903	4.45806e-16	6.26528e-14	5.72869e-14	IGHV6-1/IGHV5-10-1/IGHV4-34/IGHV3-72/IGHV3-66/IGHV3-53/IGHV3-49/IGHV3-13/IGHV3-11/IGHV3-9/IGHV1-24/IGHV1-18/IGHV1-8/IGHV3-30-3/IGHV1-69D/IGHV3-43D	16	4
GO:0002440	GO	production of molecular mediator of immune response	21/116	333/18903	1.09915e-15	1.4344e-13	1.31155e-13	IGLV9-49/IGLV8-61/IGLV7-46/IGLV7-43/IGLV6-57/IGLV5-45/IGLV3-27/IGLV3-21/IGLV3-19/IGLV2-14/IGLV2-11/IGLV1-51/IGLV1-47/IGLV1-44/IGLV1-40/IGKV1D-33/IGKV1D-12/IGKV4-1/IGKV2-30/IGKV1-39/IGKV1-6	21	4
GO:0050871	GO	positive regulation of B cell activation	16/116	155/18903	1.63408e-15	1.99031e-13	1.81985e-13	IGHV6-1/IGHV5-10-1/IGHV4-34/IGHV3-72/IGHV3-66/IGHV3-53/IGHV3-49/IGHV3-13/IGHV3-11/IGHV3-9/IGHV1-24/IGHV1-18/IGHV1-8/IGHV3-30-3/IGHV1-69D/IGHV3-43D	16	4
GO:0002253	GO	activation of immune response	22/116	397/18903	3.14505e-15	3.59125e-13	3.28368e-13	C5/C7/C8A/C8G/CD59/CFP/IGHV6-1/IGHV5-10-1/IGHV4-34/IGHV3-72/IGHV3-66/IGHV3-53/IGHV3-49/IGHV3-13/IGHV3-11/IGHV3-9/IGHV1-24/IGHV1-18/IGHV1-8/IGHV3-30-3/IGHV1-69D/IGHV3-43D	22	4
GO:0008037	GO	cell recognition	18/116	230/18903	3.42724e-15	3.68328e-13	3.36782e-13	ALDOA/CFP/IGHV6-1/IGHV5-10-1/IGHV4-34/IGHV3-72/IGHV3-66/IGHV3-53/IGHV3-49/IGHV3-13/IGHV3-11/IGHV3-9/IGHV1-24/IGHV1-18/IGHV1-8/IGHV3-30-3/IGHV1-69D/IGHV3-43D	18	4
GO:0050864	GO	regulation of B cell activation	17/116	204/18903	7.46999e-15	7.58204e-13	6.93268e-13	SFRP1/IGHV6-1/IGHV5-10-1/IGHV4-34/IGHV3-72/IGHV3-66/IGHV3-53/IGHV3-49/IGHV3-13/IGHV3-11/IGHV3-9/IGHV1-24/IGHV1-18/IGHV1-8/IGHV3-30-3/IGHV1-69D/IGHV3-43D	17	4
GO:0002449	GO	lymphocyte mediated immunity	20/116	367/18903	8.90926e-14	8.56696e-12	7.83324e-12	C5/C7/C8A/C8G/IGHV6-1/IGHV5-10-1/IGHV4-34/IGHV3-72/IGHV3-66/IGHV3-53/IGHV3-49/IGHV3-13/IGHV3-11/IGHV3-9/IGHV1-24/IGHV1-18/IGHV1-8/IGHV3-30-3/IGHV1-69D/IGHV3-43D	20	4
GO:0002460	GO	adaptive immune response based on somatic recombination of immune receptors built from immunoglobulin superfamily domains	20/116	375/18903	1.33359e-13	1.21824e-11	1.1139e-11	C5/C7/C8A/C8G/IGHV6-1/IGHV5-10-1/IGHV4-34/IGHV3-72/IGHV3-66/IGHV3-53/IGHV3-49/IGHV3-13/IGHV3-11/IGHV3-9/IGHV1-24/IGHV1-18/IGHV1-8/IGHV3-30-3/IGHV1-69D/IGHV3-43D	20	4
GO:0002443	GO	leukocyte mediated immunity	21/116	463/18903	7.09138e-13	6.12812e-11	5.60327e-11	C5/C7/C8A/C8G/F2/IGHV6-1/IGHV5-10-1/IGHV4-34/IGHV3-72/IGHV3-66/IGHV3-53/IGHV3-49/IGHV3-13/IGHV3-11/IGHV3-9/IGHV1-24/IGHV1-18/IGHV1-8/IGHV3-30-3/IGHV1-69D/IGHV3-43D	21	4
GO:0006909	GO	phagocytosis	18/116	314/18903	7.37923e-13	6.12812e-11	5.60327e-11	CFP/SYT7/IGHV6-1/IGHV5-10-1/IGHV4-34/IGHV3-72/IGHV3-66/IGHV3-53/IGHV3-49/IGHV3-13/IGHV3-11/IGHV3-9/IGHV1-24/IGHV1-18/IGHV1-8/IGHV3-30-3/IGHV1-69D/IGHV3-43D	18	4
GO:0050851	GO	antigen receptor-mediated signaling pathway	16/116	252/18903	3.27734e-12	2.60335e-10	2.38038e-10	IGHV6-1/IGHV5-10-1/IGHV4-34/IGHV3-72/IGHV3-66/IGHV3-53/IGHV3-49/IGHV3-13/IGHV3-11/IGHV3-9/IGHV1-24/IGHV1-18/IGHV1-8/IGHV3-30-3/IGHV1-69D/IGHV3-43D	16	4
GO:0042113	GO	B cell activation	17/116	350/18903	4.65055e-11	3.54023e-09	3.23703e-09	SFRP1/IGHV6-1/IGHV5-10-1/IGHV4-34/IGHV3-72/IGHV3-66/IGHV3-53/IGHV3-49/IGHV3-13/IGHV3-11/IGHV3-9/IGHV1-24/IGHV1-18/IGHV1-8/IGHV3-30-3/IGHV1-69D/IGHV3-43D	17	4
GO:0002429	GO	immune response-activating cell surface receptor signaling pathway	16/116	312/18903	8.12148e-11	5.7069e-09	5.21813e-09	IGHV6-1/IGHV5-10-1/IGHV4-34/IGHV3-72/IGHV3-66/IGHV3-53/IGHV3-49/IGHV3-13/IGHV3-11/IGHV3-9/IGHV1-24/IGHV1-18/IGHV1-8/IGHV3-30-3/IGHV1-69D/IGHV3-43D	16	4
GO:0002757	GO	immune response-activating signal transduction	16/116	312/18903	8.12148e-11	5.7069e-09	5.21813e-09	IGHV6-1/IGHV5-10-1/IGHV4-34/IGHV3-72/IGHV3-66/IGHV3-53/IGHV3-49/IGHV3-13/IGHV3-11/IGHV3-9/IGHV1-24/IGHV1-18/IGHV1-8/IGHV3-30-3/IGHV1-69D/IGHV3-43D	16	4
GO:0002768	GO	immune response-regulating cell surface receptor signaling pathway	16/116	341/18903	3.00869e-10	2.03588e-08	1.86152e-08	IGHV6-1/IGHV5-10-1/IGHV4-34/IGHV3-72/IGHV3-66/IGHV3-53/IGHV3-49/IGHV3-13/IGHV3-11/IGHV3-9/IGHV1-24/IGHV1-18/IGHV1-8/IGHV3-30-3/IGHV1-69D/IGHV3-43D	16	4
GO:0051251	GO	positive regulation of lymphocyte activation	17/116	400/18903	3.68167e-10	2.40229e-08	2.19655e-08	IGF2/IGHV6-1/IGHV5-10-1/IGHV4-34/IGHV3-72/IGHV3-66/IGHV3-53/IGHV3-49/IGHV3-13/IGHV3-11/IGHV3-9/IGHV1-24/IGHV1-18/IGHV1-8/IGHV3-30-3/IGHV1-69D/IGHV3-43D	17	4
GO:0002696	GO	positive regulation of leukocyte activation	17/116	450/18903	2.20421e-09	1.38865e-07	1.26972e-07	IGF2/IGHV6-1/IGHV5-10-1/IGHV4-34/IGHV3-72/IGHV3-66/IGHV3-53/IGHV3-49/IGHV3-13/IGHV3-11/IGHV3-9/IGHV1-24/IGHV1-18/IGHV1-8/IGHV3-30-3/IGHV1-69D/IGHV3-43D	17	4
GO:0050867	GO	positive regulation of cell activation	17/116	467/18903	3.84368e-09	2.3408e-07	2.14032e-07	IGF2/IGHV6-1/IGHV5-10-1/IGHV4-34/IGHV3-72/IGHV3-66/IGHV3-53/IGHV3-49/IGHV3-13/IGHV3-11/IGHV3-9/IGHV1-24/IGHV1-18/IGHV1-8/IGHV3-30-3/IGHV1-69D/IGHV3-43D	17	4
GO:0042730	GO	fibrinolysis	6/116	27/18903	1.24898e-08	7.36092e-07	6.73049e-07	F2/F12/FGB/FGG/HRG/KLKB1	6	4
GO:0006957	GO	complement activation, alternative pathway	5/116	18/18903	6.41396e-08	3.66197e-06	3.34834e-06	C5/C7/C8A/C8G/CFP	5	4
GO:1903035	GO	negative regulation of response to wounding	8/116	94/18903	1.13071e-07	6.26004e-06	5.7239e-06	F2/F12/FGB/FGG/HRG/KLKB1/SPP1/WFDC1	8	4
GO:0019835	GO	cytolysis	5/116	25/18903	3.8432e-07	2.06515e-05	1.88828e-05	C5/C7/C8A/C8G/PLA2G2A	5	4
GO:0061045	GO	negative regulation of wound healing	7/116	78/18903	5.03411e-07	2.6278e-05	2.40274e-05	F2/F12/FGB/FGG/HRG/KLKB1/WFDC1	7	4
GO:0030195	GO	negative regulation of blood coagulation	6/116	50/18903	5.97757e-07	3.03362e-05	2.7738e-05	F2/F12/FGB/FGG/HRG/KLKB1	6	4
GO:1900047	GO	negative regulation of hemostasis	6/116	51/18903	6.74087e-07	3.32853e-05	3.04346e-05	F2/F12/FGB/FGG/HRG/KLKB1	6	4
GO:0050819	GO	negative regulation of coagulation	6/116	54/18903	9.52343e-07	4.57877e-05	4.18662e-05	F2/F12/FGB/FGG/HRG/KLKB1	6	4
GO:0051917	GO	regulation of fibrinolysis	4/116	18/18903	3.85488e-06	0.000180586	0.00016512	F2/F12/HRG/KLKB1	4	4
GO:0030193	GO	regulation of blood coagulation	6/116	70/18903	4.4641e-06	0.000203898	0.000186435	F2/F12/FGB/FGG/HRG/KLKB1	6	4
GO:1900046	GO	regulation of hemostasis	6/116	72/18903	5.26672e-06	0.00023469	0.00021459	F2/F12/FGB/FGG/HRG/KLKB1	6	4
GO:0072376	GO	protein activation cascade	4/116	20/18903	6.04595e-06	0.000262999	0.000240474	F12/FGB/FGG/KLKB1	4	4
GO:0050818	GO	regulation of coagulation	6/116	75/18903	6.68704e-06	0.000284121	0.000259788	F2/F12/FGB/FGG/HRG/KLKB1	6	4
GO:0007596	GO	blood coagulation	9/116	225/18903	1.03397e-05	0.000429331	0.000392561	CD59/F2/F5/F12/FGB/FGG/HRG/KLKB1/PPIA	9	4
GO:1903034	GO	regulation of response to wounding	8/116	172/18903	1.10065e-05	0.000446865	0.000408593	F2/F12/FGB/FGG/HRG/KLKB1/SPP1/WFDC1	8	4
GO:0019730	GO	antimicrobial humoral response	7/116	125/18903	1.19885e-05	0.000476153	0.000435373	DEFB1/F2/FGB/HRG/JCHAIN/RARRES2/TF	7	4
GO:0050817	GO	coagulation	9/116	230/18903	1.23279e-05	0.000479216	0.000438173	CD59/F2/F5/F12/FGB/FGG/HRG/KLKB1/PPIA	9	4
GO:0007599	GO	hemostasis	9/116	231/18903	1.27625e-05	0.000485772	0.000444168	CD59/F2/F5/F12/FGB/FGG/HRG/KLKB1/PPIA	9	4
GO:0042060	GO	wound healing	12/116	442/18903	1.76096e-05	0.000656587	0.000600353	CD59/F2/F5/F12/FGB/FGG/HRG/KLKB1/PPIA/SYT7/TSKU/WFDC1	12	4
GO:0031639	GO	plasminogen activation	4/116	27/18903	2.11857e-05	0.000774127	0.000707827	F12/FGB/FGG/KLKB1	4	4
GO:0061041	GO	regulation of wound healing	7/116	137/18903	2.17674e-05	0.000779786	0.000713001	F2/F12/FGB/FGG/HRG/KLKB1/WFDC1	7	4
GO:0050878	GO	regulation of body fluid levels	11/116	390/18903	2.83551e-05	0.000996247	0.000910923	ADM/CD59/F2/F5/F12/FGB/FGG/HRG/KLKB1/PPIA/LSR	11	4
GO:0072378	GO	blood coagulation, fibrin clot formation	3/116	17/18903	0.000143803	0.00495712	0.00453257	F12/FGB/FGG	3	4
GO:0006096	GO	glycolytic process	5/116	83/18903	0.000158223	0.00535321	0.00489474	ALDOA/ALDOC/ENO2/LDHA/MLXIPL	5	4
GO:0006757	GO	ATP generation from ADP	5/116	84/18903	0.00016742	0.0055614	0.00508509	ALDOA/ALDOC/ENO2/LDHA/MLXIPL	5	4
GO:0008625	GO	extrinsic apoptotic signaling pathway via death domain receptors	5/116	85/18903	0.00017702	0.00567397	0.00518802	FGB/FGG/SORT1/SFRP1/TIMP3	5	4
GO:0034103	GO	regulation of tissue remodeling	5/116	85/18903	0.00017702	0.00567397	0.00518802	HRG/SFRP1/SPP1/TF/SYT7	5	4
GO:0046850	GO	regulation of bone remodeling	4/116	48/18903	0.000212692	0.00669979	0.00612598	SFRP1/SPP1/TF/SYT7	4	4
GO:1902041	GO	regulation of extrinsic apoptotic signaling pathway via death domain receptors	4/116	50/18903	0.000249372	0.00772208	0.00706072	FGB/FGG/SFRP1/TIMP3	4	4
GO:0046031	GO	ADP metabolic process	5/116	92/18903	0.000256509	0.0078107	0.00714175	ALDOA/ALDOC/ENO2/LDHA/MLXIPL	5	4
GO:0001558	GO	regulation of cell growth	10/116	422/18903	0.000274638	0.00822564	0.00752116	F2/HRG/IGFBP4/IGFBP5/SFRP1/SPP1/CLSTN3/SGK2/FSTL4/WFDC1	10	4
GO:0032102	GO	negative regulation of response to external stimulus	10/116	436/18903	0.000355602	0.0104788	0.00958133	C5/F2/F12/FGB/FGG/HRG/KLKB1/HTRA1/SPP1/WFDC1	10	4
GO:0006165	GO	nucleoside diphosphate phosphorylation	5/116	100/18903	0.000377724	0.010954	0.0100158	ALDOA/ALDOC/ENO2/LDHA/MLXIPL	5	4
GO:0046939	GO	nucleotide phosphorylation	5/116	102/18903	0.00041384	0.0118138	0.0108021	ALDOA/ALDOC/ENO2/LDHA/MLXIPL	5	4
GO:0009135	GO	purine nucleoside diphosphate metabolic process	5/116	104/18903	0.000452505	0.0125262	0.0114534	ALDOA/ALDOC/ENO2/LDHA/MLXIPL	5	4
GO:0009179	GO	purine ribonucleoside diphosphate metabolic process	5/116	104/18903	0.000452505	0.0125262	0.0114534	ALDOA/ALDOC/ENO2/LDHA/MLXIPL	5	4
GO:0043567	GO	regulation of insulin-like growth factor receptor signaling pathway	3/116	25/18903	0.000469292	0.012797	0.011701	IGFBP4/IGFBP5/IGFBP6	3	4
GO:0019318	GO	hexose metabolic process	7/116	229/18903	0.000532548	0.0142437	0.0130238	ALDOA/ALDOC/ENO2/FABP5/IGF2/IGFBP4/MST1	7	4
GO:0006090	GO	pyruvate metabolic process	5/116	108/18903	0.000537939	0.0142437	0.0130238	ALDOA/ALDOC/ENO2/LDHA/MLXIPL	5	4
GO:0044342	GO	type B pancreatic cell proliferation	3/116	27/18903	0.000591508	0.0154384	0.0141161	IGFBP4/IGFBP5/SFRP1	3	4
GO:0019731	GO	antibacterial humoral response	4/116	63/18903	0.000606667	0.015611	0.014274	DEFB1/FGB/JCHAIN/TF	4	4
GO:0030194	GO	positive regulation of blood coagulation	3/116	28/18903	0.000659537	0.0165065	0.0150928	F2/F12/HRG	3	4
GO:1900048	GO	positive regulation of hemostasis	3/116	28/18903	0.000659537	0.0165065	0.0150928	F2/F12/HRG	3	4
GO:0009185	GO	ribonucleoside diphosphate metabolic process	5/116	114/18903	0.000688127	0.0169893	0.0155343	ALDOA/ALDOC/ENO2/LDHA/MLXIPL	5	4
GO:0031638	GO	zymogen activation	4/116	67/18903	0.000766081	0.0186617	0.0170634	F12/FGB/FGG/KLKB1	4	4
GO:0050820	GO	positive regulation of coagulation	3/116	30/18903	0.00081011	0.0194746	0.0178067	F2/F12/HRG	3	4
GO:0048771	GO	tissue remodeling	6/116	179/18903	0.000832068	0.0197427	0.0180518	HRG/IGFBP5/SFRP1/SPP1/TF/SYT7	6	4
GO:0005996	GO	monosaccharide metabolic process	7/116	248/18903	0.00085203	0.0199572	0.0182479	ALDOA/ALDOC/ENO2/FABP5/IGF2/IGFBP4/MST1	7	4
GO:0045926	GO	negative regulation of growth	7/116	249/18903	0.000872298	0.0201733	0.0184455	HRG/IGFBP5/SFRP1/SPP1/STC2/FSTL4/WFDC1	7	4
GO:0016049	GO	cell growth	10/116	493/18903	0.000919363	0.020996	0.0191978	F2/HRG/IGFBP4/IGFBP5/SFRP1/SPP1/CLSTN3/SGK2/FSTL4/WFDC1	10	4
GO:0010811	GO	positive regulation of cell-substrate adhesion	5/116	125/18903	0.00104226	0.0235087	0.0214953	FGB/FGG/HRG/SFRP1/EGFLAM	5	4
GO:0006006	GO	glucose metabolic process	6/116	188/18903	0.00107264	0.023899	0.0218522	ALDOC/ENO2/FABP5/IGF2/IGFBP4/MST1	6	4
GO:0046470	GO	phosphatidylcholine metabolic process	4/116	77/18903	0.00129047	0.0284059	0.0259731	DBI/FABP5/PLA2G2A/PON1	4	4
GO:0009132	GO	nucleoside diphosphate metabolic process	5/116	132/18903	0.0013288	0.0289014	0.0264261	ALDOA/ALDOC/ENO2/LDHA/MLXIPL	5	4
GO:0030168	GO	platelet activation	5/116	133/18903	0.00137404	0.029467	0.0269433	F2/FGB/FGG/HRG/PPIA	5	4
GO:0033280	GO	response to vitamin D	3/116	36/18903	0.00138706	0.029467	0.0269433	SFRP1/SPP1/STC2	3	4
GO:0045861	GO	negative regulation of proteolysis	8/116	352/18903	0.00148294	0.0311417	0.0284746	C5/F2/HRG/TAF1/TIMP3/CPAMD8/SPINK4/WFDC1	8	4
GO:0048009	GO	insulin-like growth factor receptor signaling pathway	3/116	38/18903	0.0016243	0.0330256	0.0301971	IGFBP4/IGFBP5/IGFBP6	3	4
GO:0030388	GO	fructose 1,6-bisphosphate metabolic process	2/116	10/18903	0.00162688	0.0330256	0.0301971	ALDOA/ALDOC	2	4
GO:0048671	GO	negative regulation of collateral sprouting	2/116	10/18903	0.00162688	0.0330256	0.0301971	SPP1/FSTL4	2	4
GO:0033273	GO	response to vitamin	4/116	86/18903	0.00194127	0.0389747	0.0356367	F5/SFRP1/SPP1/STC2	4	4
GO:0046849	GO	bone remodeling	4/116	89/18903	0.00220087	0.0437064	0.0399632	SFRP1/SPP1/TF/SYT7	4	4
GO:0001890	GO	placenta development	5/116	150/18903	0.0023296	0.0457653	0.0418457	ADM/IGF2/HTRA1/SPP1/STC2	5	4
GO:0032908	GO	regulation of transforming growth factor beta1 production	2/116	12/18903	0.00236701	0.0460056	0.0420655	LUM/TSKU	2	4
GO:0010810	GO	regulation of cell-substrate adhesion	6/116	222/18903	0.00249008	0.0478881	0.0437867	FGB/FGG/HRG/ATXN3/SFRP1/EGFLAM	6	4
GO:0052548	GO	regulation of endopeptidase activity	11/59	428/18903	7.42876e-08	9.18938e-05	7.57734e-05	APP/SERPINA6/CTSD/CTSH/GSN/SERPINI1/PROS1/SPOCK1/SPOCK2/PCSK1N/ITIH5	11	5
GO:0052547	GO	regulation of peptidase activity	11/59	459/18903	1.50309e-07	9.29663e-05	7.66578e-05	APP/SERPINA6/CTSD/CTSH/GSN/SERPINI1/PROS1/SPOCK1/SPOCK2/PCSK1N/ITIH5	11	5
GO:0010951	GO	negative regulation of endopeptidase activity	8/59	252/18903	1.1007e-06	0.000375014	0.000309227	APP/SERPINA6/SERPINI1/PROS1/SPOCK1/SPOCK2/PCSK1N/ITIH5	8	5
GO:0045861	GO	negative regulation of proteolysis	9/59	352/18903	1.34508e-06	0.000375014	0.000309227	APP/SERPINA6/CTSZ/SERPINI1/PROS1/SPOCK1/SPOCK2/PCSK1N/ITIH5	9	5
GO:0010466	GO	negative regulation of peptidase activity	8/59	263/18903	1.51582e-06	0.000375014	0.000309227	APP/SERPINA6/SERPINI1/PROS1/SPOCK1/SPOCK2/PCSK1N/ITIH5	8	5
GO:0030198	GO	extracellular matrix organization	8/59	318/18903	6.1792e-06	0.00102342	0.000843887	APLP1/APP/COL1A2/COL2A1/COL9A2/DAG1/SPOCK2/EFEMP2	8	5
GO:0043062	GO	extracellular structure organization	8/59	319/18903	6.32287e-06	0.00102342	0.000843887	APLP1/APP/COL1A2/COL2A1/COL9A2/DAG1/SPOCK2/EFEMP2	8	5
GO:0045229	GO	external encapsulating structure organization	8/59	321/18903	6.61872e-06	0.00102342	0.000843887	APLP1/APP/COL1A2/COL2A1/COL9A2/DAG1/SPOCK2/EFEMP2	8	5
GO:0051346	GO	negative regulation of hydrolase activity	8/59	373/18903	1.96446e-05	0.00270004	0.00222639	APP/SERPINA6/SERPINI1/PROS1/SPOCK1/SPOCK2/PCSK1N/ITIH5	8	5
GO:0060441	GO	epithelial tube branching involved in lung morphogenesis	3/59	29/18903	9.96124e-05	0.0123221	0.0101605	CTSH/CTSZ/DAG1	3	5
GO:0007416	GO	synapse assembly	5/59	184/18903	0.000270696	0.030441	0.0251009	APP/SPOCK2/CLSTN1/ADGRL3/AGRN	5	5
GO:0050808	GO	synapse organization	7/59	432/18903	0.000379651	0.0379209	0.0312686	APP/DAG1/SPARCL1/SPOCK2/CLSTN1/ADGRL3/AGRN	7	5
GO:0085029	GO	extracellular matrix assembly	3/59	46/18903	0.000398522	0.0379209	0.0312686	COL1A2/DAG1/EFEMP2	3	5
GO:0060425	GO	lung morphogenesis	3/59	51/18903	0.000540702	0.0477749	0.039394	CTSH/CTSZ/DAG1	3	5
GO:0009409	GO	response to cold	3/59	53/18903	0.000605548	0.0499376	0.0411773	LPL/VGF/PCSK1N	3	5
GO:0002377	GO	immunoglobulin production	9/40	219/18903	6.38758e-10	5.6083e-07	4.35028e-07	IGLV3-10/IGLV3-9/IGLV3-1/IGLV2-23/IGKV1D-39/IGKV1D-17/IGKV1D-13/IGKV1-16/IGKV1-13	9	6
GO:0002440	GO	production of molecular mediator of immune response	9/40	333/18903	2.48035e-08	1.08887e-05	8.44624e-06	IGLV3-10/IGLV3-9/IGLV3-1/IGLV2-23/IGKV1D-39/IGKV1D-17/IGKV1D-13/IGKV1-16/IGKV1-13	9	6
GO:0033700	GO	phospholipid efflux	3/40	13/18903	2.47384e-06	0.00072401	0.000561605	APOA4/APOC1/APOE	3	6
GO:0034375	GO	high-density lipoprotein particle remodeling	3/40	16/18903	4.82259e-06	0.00105856	0.000821109	APOA4/APOC1/APOE	3	6
GO:0034377	GO	plasma lipoprotein particle assembly	3/40	26/18903	2.20643e-05	0.00334154	0.00259198	APOA4/APOC1/APOE	3	6
GO:0065005	GO	protein-lipid complex assembly	3/40	29/18903	3.08726e-05	0.00334154	0.00259198	APOA4/APOC1/APOE	3	6
GO:0034368	GO	protein-lipid complex remodeling	3/40	30/18903	3.42527e-05	0.00334154	0.00259198	APOA4/APOC1/APOE	3	6
GO:0034369	GO	plasma lipoprotein particle remodeling	3/40	30/18903	3.42527e-05	0.00334154	0.00259198	APOA4/APOC1/APOE	3	6
GO:0045940	GO	positive regulation of steroid metabolic process	3/40	30/18903	3.42527e-05	0.00334154	0.00259198	APOA4/APOC1/APOE	3	6
GO:0034367	GO	protein-containing complex remodeling	3/40	32/18903	4.1723e-05	0.00366328	0.00284156	APOA4/APOC1/APOE	3	6
GO:0015914	GO	phospholipid transport	4/40	104/18903	6.78486e-05	0.00541555	0.00420077	APOA4/APOC1/APOE/PRAP1	4	6
GO:0071827	GO	plasma lipoprotein particle organization	3/40	45/18903	0.000117111	0.00856861	0.00664655	APOA4/APOC1/APOE	3	6
GO:0071825	GO	protein-lipid complex subunit organization	3/40	48/18903	0.000142119	0.00959847	0.0074454	APOA4/APOC1/APOE	3	6
GO:0006639	GO	acylglycerol metabolic process	4/40	132/18903	0.000170855	0.0102951	0.00798579	ANG/APOA4/APOC1/APOE	4	6
GO:0006638	GO	neutral lipid metabolic process	4/40	133/18903	0.000175885	0.0102951	0.00798579	ANG/APOA4/APOC1/APOE	4	6
GO:1905918	GO	regulation of CoA-transferase activity	2/40	10/18903	0.000194375	0.0106663	0.00827373	APOA4/APOE	2	6
GO:1904729	GO	regulation of intestinal lipid absorption	2/40	11/18903	0.000237252	0.0122533	0.00950475	APOA4/PRAP1	2	6
GO:0015748	GO	organophosphate ester transport	4/40	148/18903	0.000264839	0.0124817	0.00968187	APOA4/APOC1/APOE/PRAP1	4	6
GO:0034370	GO	triglyceride-rich lipoprotein particle remodeling	2/40	12/18903	0.000284321	0.0124817	0.00968187	APOA4/APOE	2	6
GO:0034372	GO	very-low-density lipoprotein particle remodeling	2/40	12/18903	0.000284321	0.0124817	0.00968187	APOA4/APOE	2	6
GO:0032368	GO	regulation of lipid transport	4/40	155/18903	0.000315827	0.0132046	0.0102426	APOA4/APOC1/APOE/PRAP1	4	6
GO:1904478	GO	regulation of intestinal absorption	2/40	13/18903	0.000335566	0.0133921	0.0103881	APOA4/PRAP1	2	6
GO:2001140	GO	positive regulation of phospholipid transport	2/40	14/18903	0.000390969	0.0149248	0.011577	APOE/PRAP1	2	6
GO:0034380	GO	high-density lipoprotein particle assembly	2/40	15/18903	0.000450515	0.0153338	0.0118942	APOA4/APOE	2	6
GO:2001138	GO	regulation of phospholipid transport	2/40	15/18903	0.000450515	0.0153338	0.0118942	APOE/PRAP1	2	6
GO:0033344	GO	cholesterol efflux	3/40	71/18903	0.000454077	0.0153338	0.0118942	APOA4/APOC1/APOE	3	6
GO:1905952	GO	regulation of lipid localization	4/40	185/18903	0.000616278	0.0200404	0.0155451	APOA4/APOC1/APOE/PRAP1	4	6
GO:0032371	GO	regulation of sterol transport	3/40	81/18903	0.000667992	0.020224	0.0156875	APOA4/APOC1/APOE	3	6
GO:0032374	GO	regulation of cholesterol transport	3/40	81/18903	0.000667992	0.020224	0.0156875	APOA4/APOC1/APOE	3	6
GO:0097006	GO	regulation of plasma lipoprotein particle levels	3/40	84/18903	0.000742737	0.0217374	0.0168614	APOA4/APOC1/APOE	3	6
GO:0043691	GO	reverse cholesterol transport	2/40	20/18903	0.000809779	0.0222183	0.0172344	APOA4/APOE	2	6
GO:0051004	GO	regulation of lipoprotein lipase activity	2/40	20/18903	0.000809779	0.0222183	0.0172344	APOA4/APOC1	2	6
GO:0060191	GO	regulation of lipase activity	3/40	90/18903	0.000907755	0.0241518	0.0187342	ANG/APOA4/APOC1	3	6
GO:0098856	GO	intestinal lipid absorption	2/40	23/18903	0.00107397	0.0277336	0.0215126	APOA4/PRAP1	2	6
GO:0098869	GO	cellular oxidant detoxification	3/40	100/18903	0.00123131	0.0308883	0.0239596	ALB/APOA4/APOE	3	6
GO:0019218	GO	regulation of steroid metabolic process	3/40	102/18903	0.00130364	0.0317944	0.0246625	APOA4/APOC1/APOE	3	6
GO:0006641	GO	triglyceride metabolic process	3/40	104/18903	0.0013786	0.0327139	0.0253757	APOA4/APOC1/APOE	3	6
GO:0046486	GO	glycerolipid metabolic process	5/40	399/18903	0.00146398	0.0338256	0.026238	ANG/APOA4/APOC1/APOE/TTC7A	5	6
GO:1990748	GO	cellular detoxification	3/40	115/18903	0.00183939	0.0414098	0.032121	ALB/APOA4/APOE	3	6
GO:0006869	GO	lipid transport	5/40	433/18903	0.00209505	0.0455421	0.0353264	APOA4/APOC1/APOE/PSAP/PRAP1	5	6
GO:0030301	GO	cholesterol transport	3/40	121/18903	0.00212668	0.0455421	0.0353264	APOA4/APOC1/APOE	3	6
GO:0097237	GO	cellular response to toxic substance	3/40	123/18903	0.00222829	0.0465819	0.036133	ALB/APOA4/APOE	3	6
GO:0019730	GO	antimicrobial humoral response	3/40	125/18903	0.00233287	0.047634	0.0369491	ANG/LYZ/CXCL14	3	6
GO:0045861	GO	negative regulation of proteolysis	11/38	352/18903	6.13448e-11	4.93213e-08	3.86795e-08	SERPINC1/C4A/C4B/CPB2/EFNA1/GAS1/ITIH2/SERPINA1/SERPINA7/TIMP1/WFDC2	11	7
GO:0052548	GO	regulation of endopeptidase activity	10/38	428/18903	8.55325e-09	3.43841e-06	2.69652e-06	SERPINC1/C4A/C4B/CCN2/EFNA1/ITIH2/SERPINA1/SERPINA7/TIMP1/WFDC2	10	7
GO:0052547	GO	regulation of peptidase activity	10/38	459/18903	1.66152e-08	4.45288e-06	3.49211e-06	SERPINC1/C4A/C4B/CCN2/EFNA1/ITIH2/SERPINA1/SERPINA7/TIMP1/WFDC2	10	7
GO:0010951	GO	negative regulation of endopeptidase activity	8/38	252/18903	3.09032e-08	5.76516e-06	4.52125e-06	SERPINC1/C4A/C4B/ITIH2/SERPINA1/SERPINA7/TIMP1/WFDC2	8	7
GO:0051346	GO	negative regulation of hydrolase activity	9/38	373/18903	4.0508e-08	5.76516e-06	4.52125e-06	APCS/SERPINC1/C4A/C4B/ITIH2/SERPINA1/SERPINA7/TIMP1/WFDC2	9	7
GO:0010466	GO	negative regulation of peptidase activity	8/38	263/18903	4.30236e-08	5.76516e-06	4.52125e-06	SERPINC1/C4A/C4B/ITIH2/SERPINA1/SERPINA7/TIMP1/WFDC2	8	7
GO:0006956	GO	complement activation	5/38	132/18903	6.41924e-06	0.000737295	0.000578214	CFB/C4A/C4B/CFH/CFI	5	7
GO:0061041	GO	regulation of wound healing	5/38	137/18903	7.69629e-06	0.000773478	0.000606589	APCS/SERPINC1/CPB2/PLG/TNFRSF12A	5	7
GO:1903034	GO	regulation of response to wounding	5/38	172/18903	2.31611e-05	0.00197498	0.00154886	APCS/SERPINC1/CPB2/PLG/TNFRSF12A	5	7
GO:0042060	GO	wound healing	7/38	442/18903	2.45645e-05	0.00197498	0.00154886	APCS/SERPINC1/CPB2/SERPINA1/PLG/TIMP1/TNFRSF12A	7	7
GO:0006959	GO	humoral immune response	6/38	320/18903	3.92702e-05	0.00287029	0.00225099	CFB/C4A/C4B/CFH/CFI/WFDC2	6	7
GO:0070327	GO	thyroid hormone transport	2/38	10/18903	0.000175286	0.0108408	0.00850172	SERPINA7/TTR	2	7
GO:2000425	GO	regulation of apoptotic cell clearance	2/38	10/18903	0.000175286	0.0108408	0.00850172	C4A/C4B	2	7
GO:0051918	GO	negative regulation of fibrinolysis	2/38	13/18903	0.000302674	0.0173821	0.0136317	CPB2/PLG	2	7
GO:0070278	GO	extracellular matrix constituent secretion	2/38	14/18903	0.000352672	0.018143	0.0142284	CPB2/CCN2	2	7
GO:0030193	GO	regulation of blood coagulation	3/38	70/18903	0.000373849	0.018143	0.0142284	SERPINC1/CPB2/PLG	3	7
GO:1900046	GO	regulation of hemostasis	3/38	72/18903	0.000406187	0.018143	0.0142284	SERPINC1/CPB2/PLG	3	7
GO:1903317	GO	regulation of protein maturation	3/38	72/18903	0.000406187	0.018143	0.0142284	SERPINC1/CPB2/GAS1	3	7
GO:0050818	GO	regulation of coagulation	3/38	75/18903	0.000457983	0.0193799	0.0151984	SERPINC1/CPB2/PLG	3	7
GO:0061045	GO	negative regulation of wound healing	3/38	78/18903	0.00051384	0.0206564	0.0161995	APCS/CPB2/PLG	3	7
GO:0006957	GO	complement activation, alternative pathway	2/38	18/18903	0.000589953	0.0215601	0.0169082	CFB/CFH	2	7
GO:0051917	GO	regulation of fibrinolysis	2/38	18/18903	0.000589953	0.0215601	0.0169082	CPB2/PLG	2	7
GO:0031589	GO	cell-substrate adhesion	5/38	369/18903	0.000815223	0.0282907	0.0221866	APOD/CCN2/EFNA1/PLG/FBLN5	5	7
GO:1903035	GO	negative regulation of response to wounding	3/38	94/18903	0.000885547	0.0282907	0.0221866	APCS/CPB2/PLG	3	7
GO:0016064	GO	immunoglobulin mediated immune response	4/38	215/18903	0.000887148	0.0282907	0.0221866	B2M/C4A/C4B/CFI	4	7
GO:0019724	GO	B cell mediated immunity	4/38	218/18903	0.000934046	0.0282907	0.0221866	B2M/C4A/C4B/CFI	4	7
GO:0002377	GO	immunoglobulin production	4/38	219/18903	0.000950059	0.0282907	0.0221866	B2M/IGKV6-21/IGKV2-29/IGKV2-28	4	7
GO:0007596	GO	blood coagulation	4/38	225/18903	0.00105024	0.0300239	0.0235458	SERPINC1/CPB2/SERPINA1/PLG	4	7
GO:0002253	GO	activation of immune response	5/38	397/18903	0.00113038	0.0300239	0.0235458	CFB/C4A/C4B/CFH/CFI	5	7
GO:0050817	GO	coagulation	4/38	230/18903	0.00113922	0.0300239	0.0235458	SERPINC1/CPB2/SERPINA1/PLG	4	7
GO:0007599	GO	hemostasis	4/38	231/18903	0.00115764	0.0300239	0.0235458	SERPINC1/CPB2/SERPINA1/PLG	4	7
GO:0006958	GO	complement activation, classical pathway	3/38	106/18903	0.00125353	0.031495	0.0246995	C4A/C4B/CFI	3	7
GO:0042730	GO	fibrinolysis	2/38	27/18903	0.00133807	0.0326002	0.0255663	CPB2/PLG	2	7
GO:0030194	GO	positive regulation of blood coagulation	2/38	28/18903	0.00143917	0.0330599	0.0259268	CPB2/PLG	2	7
GO:1900048	GO	positive regulation of hemostasis	2/38	28/18903	0.00143917	0.0330599	0.0259268	CPB2/PLG	2	7
GO:0010955	GO	negative regulation of protein processing	2/38	29/18903	0.00154382	0.0335468	0.0263087	CPB2/GAS1	2	7
GO:1903318	GO	negative regulation of protein maturation	2/38	29/18903	0.00154382	0.0335468	0.0263087	CPB2/GAS1	2	7
GO:0050820	GO	positive regulation of coagulation	2/38	30/18903	0.001652	0.0349529	0.0274113	CPB2/PLG	2	7
GO:0002455	GO	humoral immune response mediated by circulating immunoglobulin	3/38	119/18903	0.00174751	0.0360256	0.0282526	C4A/C4B/CFI	3	7
GO:0050654	GO	chondroitin sulfate proteoglycan metabolic process	2/38	35/18903	0.00224538	0.0451321	0.0353942	DCN/CYTL1	2	7
hsa04610	KEGG	Complement and coagulation cascades	9/25	86/8622	1.14247e-12	9.36826e-11	8.17769e-11	C2/C3/C6/C9/CFD/FGA/SERPIND1/KNG1/VTN	9	1
hsa04979	KEGG	Cholesterol metabolism	5/25	51/8622	2.87848e-07	1.18018e-05	1.03019e-05	APOA1/APOA2/APOC2/APOC3/APOH	5	1
hsa05171	KEGG	Coronavirus disease - COVID-19	6/25	232/8622	4.10185e-05	0.00112117	0.000978686	C2/C3/C6/C9/CFD/FGA	6	1
hsa05322	KEGG	Systemic lupus erythematosus	4/25	137/8622	0.000595461	0.012207	0.0106556	C2/C3/C6/C9	4	1
hsa03320	KEGG	PPAR signaling pathway	3/25	75/8622	0.00126716	0.0207814	0.0181404	APOA1/APOA2/APOC3	3	1
hsa04512	KEGG	ECM-receptor interaction	3/25	89/8622	0.00207488	0.0264023	0.023047	COL6A3/VTN/LAMB4	3	1
hsa04510	KEGG	Focal adhesion	4/25	203/8622	0.00255977	0.0264023	0.023047	COL6A3/VTN/LAMB4/SHC3	4	1
hsa05150	KEGG	Staphylococcus aureus infection	3/25	96/8622	0.00257584	0.0264023	0.023047	C2/C3/CFD	3	1
hsa05143	KEGG	African trypanosomiasis	2/25	37/8622	0.00505197	0.046029	0.0401794	APOA1/KNG1	2	1
hsa04142	KEGG	Lysosome	15/94	132/8622	8.87443e-12	1.37554e-09	1.29847e-09	ACP2/ASAH1/ATP6AP1/TPP1/CLN5/DNASE2/FUCA2/GM2A/GNS/HEXA/CTSA/PPT1/CTSF/NPC2/GNPTG	15	2
hsa04610	KEGG	Complement and coagulation cascades	10/94	86/8622	2.61213e-08	2.0244e-06	1.91098e-06	A2M/SERPING1/C1R/C1S/CLU/F10/F11/CFHR1/SERPINA5/SERPINF2	10	2
hsa00010	KEGG	Glycolysis / Gluconeogenesis	5/94	67/8622	0.000784151	0.0405144	0.0382445	ENO1/GAPDH/GPI/PGAM1/MINPP1	5	2
hsa05150	KEGG	Staphylococcus aureus infection	6/51	96/8622	1.9572e-05	0.00389483	0.00346116	DEFA1/DSG1/KRT9/KRT10/KRT14/KRT16	6	3
hsa04915	KEGG	Estrogen signaling pathway	6/51	137/8622	0.000144351	0.00991414	0.00881023	HSPA8/KRT9/KRT10/KRT14/KRT16/CALML5	6	3
hsa00511	KEGG	Other glycan degradation	3/51	18/8622	0.000149459	0.00991414	0.00881023	AGA/HEXB/MAN2B2	3	3
hsa00010	KEGG	Glycolysis / Gluconeogenesis	4/51	67/8622	0.000632488	0.029014	0.0257834	ALDH3A1/LDHB/PGK1/TPI1	4	3
hsa01230	KEGG	Biosynthesis of amino acids	4/51	75/8622	0.000968707	0.029014	0.0257834	GOT1/PGK1/TKT/TPI1	4	3
hsa04142	KEGG	Lysosome	5/51	132/8622	0.00104132	0.029014	0.0257834	AGA/CTSB/CTSL/GAA/HEXB	5	3
hsa04210	KEGG	Apoptosis	5/51	136/8622	0.0011904	0.029014	0.0257834	ACTB/CSF2RB/CTSB/CTSL/CYCS	5	3
hsa00350	KEGG	Tyrosine metabolism	3/51	36/8622	0.00121327	0.029014	0.0257834	ALDH3A1/DCT/GOT1	3	3
hsa05418	KEGG	Fluid shear stress and atherosclerosis	5/51	139/8622	0.00131219	0.029014	0.0257834	ACTB/CTSL/GSTP1/GSTO1/CALML5	5	3
hsa05410	KEGG	Hypertrophic cardiomyopathy	4/51	90/8622	0.00190813	0.0379717	0.0337437	ACTB/IGF1/TGFB2/TPM3	4	3
hsa05414	KEGG	Dilated cardiomyopathy	4/51	96/8622	0.00241703	0.0437263	0.0388576	ACTB/IGF1/TGFB2/TPM3	4	3
hsa05146	KEGG	Amoebiasis	4/51	102/8622	0.00301263	0.0499594	0.0443966	C8B/HSPB1/PRDX1/TGFB2	4	3
hsa04610	KEGG	Complement and coagulation cascades	11/46	86/8622	5.0583e-13	5.00771e-11	4.4726e-11	C5/C7/C8A/C8G/CD59/F2/F5/F12/FGB/FGG/KLKB1	11	4
hsa05171	KEGG	Coronavirus disease - COVID-19	7/46	232/8622	0.000204039	0.00881857	0.00787624	C5/C7/C8A/C8G/F2/FGB/FGG	7	4
hsa04066	KEGG	HIF-1 signaling pathway	5/46	109/8622	0.000267229	0.00881857	0.00787624	ALDOA/ALDOC/ENO2/LDHA/TF	5	4
hsa00010	KEGG	Glycolysis / Gluconeogenesis	4/46	67/8622	0.000425221	0.0105242	0.00939962	ALDOA/ALDOC/ENO2/LDHA	4	4
hsa04512	KEGG	ECM-receptor interaction	5/27	89/8622	7.06299e-06	0.000529724	0.000505562	COL1A2/COL2A1/COL9A2/DAG1/AGRN	5	5
hsa04142	KEGG	Lysosome	4/27	132/8622	0.000700932	0.026285	0.025086	CTSD/CTSH/CTSZ/NEU1	4	5
hsa04979	KEGG	Cholesterol metabolism	3/18	51/8622	0.000149459	0.00567945	0.00519175	APOA4/APOC1/APOE	3	6
hsa04610	KEGG	Complement and coagulation cascades	9/22	86/8622	2.84993e-13	1.25397e-11	1.10997e-11	SERPINC1/CFB/C4A/C4B/CPB2/CFH/CFI/SERPINA1/PLG	9	7
hsa05150	KEGG	Staphylococcus aureus infection	6/22	96/8622	1.05173e-07	2.3138e-06	2.0481e-06	CFB/C4A/C4B/CFH/CFI/PLG	6	7
hsa05133	KEGG	Pertussis	3/22	76/8622	0.000898528	0.0131784	0.0116651	C4A/C4B/CD14	3	7
R-HSA-114608	Reatcome	Platelet degranulation	9/37	129/10899	3.23576e-10	3.14138e-08	2.30033e-08	A1BG/AHSG/APOA1/APOH/CFD/ECM1/FGA/KNG1/LEFTY2	9	1
R-HSA-76005	Reatcome	Response to elevated platelet cytosolic Ca2+	9/37	134/10899	4.55273e-10	3.14138e-08	2.30033e-08	A1BG/AHSG/APOA1/APOH/CFD/ECM1/FGA/KNG1/LEFTY2	9	1
R-HSA-8963888	Reatcome	Chylomicron assembly	4/37	10/10899	2.32617e-08	8.02529e-07	5.87664e-07	APOA1/APOA2/APOC2/APOC3	4	1
R-HSA-8963901	Reatcome	Chylomicron remodeling	4/37	10/10899	2.32617e-08	8.02529e-07	5.87664e-07	APOA1/APOA2/APOC2/APOC3	4	1
R-HSA-166658	Reatcome	Complement cascade	6/37	58/10899	3.56441e-08	9.83778e-07	7.20387e-07	C2/C3/C6/C9/CFD/VTN	6	1
R-HSA-8957275	Reatcome	Post-translational protein phosphorylation	7/37	108/10899	6.21562e-08	1.42959e-06	1.04684e-06	AHSG/APOA1/APOA2/C3/FGA/SERPIND1/KNG1	7	1
R-HSA-2168880	Reatcome	Scavenging of heme from plasma	4/37	13/10899	7.86263e-08	1.55006e-06	1.13506e-06	AMBP/APOA1/HP/HPX	4	1
R-HSA-76002	Reatcome	Platelet activation, signaling and aggregation	9/37	263/10899	1.66649e-07	2.61554e-06	1.91527e-06	A1BG/AHSG/APOA1/APOH/CFD/ECM1/FGA/KNG1/LEFTY2	9	1
R-HSA-381426	Reatcome	Regulation of Insulin-like Growth Factor (IGF) transport and uptake by Insulin-like Growth Factor Binding Proteins (IGFBPs)	7/37	125/10899	1.70578e-07	2.61554e-06	1.91527e-06	AHSG/APOA1/APOA2/C3/FGA/SERPIND1/KNG1	7	1
R-HSA-975634	Reatcome	Retinoid metabolism and transport	5/37	44/10899	3.36005e-07	4.63687e-06	3.39542e-06	APOA1/APOA2/APOC2/APOC3/RBP4	5	1
R-HSA-8963898	Reatcome	Plasma lipoprotein assembly	4/37	19/10899	4.20074e-07	5.27002e-06	3.85905e-06	APOA1/APOA2/APOC2/APOC3	4	1
R-HSA-977606	Reatcome	Regulation of Complement cascade	5/37	47/10899	4.71115e-07	5.41783e-06	3.96729e-06	C2/C3/C6/C9/VTN	5	1
R-HSA-6806667	Reatcome	Metabolism of fat-soluble vitamins	5/37	48/10899	5.24608e-07	5.56892e-06	4.07793e-06	APOA1/APOA2/APOC2/APOC3/RBP4	5	1
R-HSA-6798695	Reatcome	Neutrophil degranulation	10/37	482/10899	3.08942e-06	3.04529e-05	2.22996e-05	A1BG/AHSG/C3/CFD/HLA-C/HP/LCN2/LGALS3/SLPI/LRG1	10	1
R-HSA-8964058	Reatcome	HDL remodeling	3/37	10/10899	4.25199e-06	3.69738e-05	2.70746e-05	APOA1/APOC2/APOC3	3	1
R-HSA-8963899	Reatcome	Plasma lipoprotein remodeling	4/37	33/10899	4.28682e-06	3.69738e-05	2.70746e-05	APOA1/APOA2/APOC2/APOC3	4	1
R-HSA-2173782	Reatcome	Binding and Uptake of Ligands by Scavenger Receptors	4/37	42/10899	1.14729e-05	9.31326e-05	6.81978e-05	AMBP/APOA1/HP/HPX	4	1
R-HSA-2187338	Reatcome	Visual phototransduction	5/37	105/10899	2.5725e-05	0.000197225	0.000144421	APOA1/APOA2/APOC2/APOC3/RBP4	5	1
R-HSA-166663	Reatcome	Initial triggering of complement	3/37	23/10899	6.08717e-05	0.00044212	0.00032375	C2/C3/CFD	3	1
R-HSA-174824	Reatcome	Plasma lipoprotein assembly, remodeling, and clearance	4/37	74/10899	0.000109142	0.000753079	0.000551454	APOA1/APOA2/APOC2/APOC3	4	1
R-HSA-140877	Reatcome	Formation of Fibrin Clot (Clotting Cascade)	3/37	39/10899	0.000302588	0.00198844	0.00145606	FGA/SERPIND1/KNG1	3	1
R-HSA-196854	Reatcome	Metabolism of vitamins and cofactors	5/37	190/10899	0.000423224	0.00265477	0.00194399	APOA1/APOA2/APOC2/APOC3/RBP4	5	1
R-HSA-140875	Reatcome	Common Pathway of Fibrin Clot Formation	2/37	22/10899	0.00248199	0.0148919	0.0109048	FGA/SERPIND1	2	1
R-HSA-140837	Reatcome	Intrinsic Pathway of Fibrin Clot Formation	2/37	23/10899	0.00271257	0.0155973	0.0114213	SERPIND1/KNG1	2	1
R-HSA-216083	Reatcome	Integrin cell surface interactions	3/37	85/10899	0.00293771	0.0162161	0.0118745	COL6A3/FGA/VTN	3	1
R-HSA-6803157	Reatcome	Antimicrobial peptides	3/37	95/10899	0.00402225	0.0213489	0.015633	LCN2/PGLYRP2/LEAP2	3	1
R-HSA-381426	Reatcome	Regulation of Insulin-like Growth Factor (IGF) transport and uptake by Insulin-like Growth Factor Binding Proteins (IGFBPs)	19/122	125/10899	1.01938e-16	5.88181e-14	5.40807e-14	ADAM10/APLP2/CDH2/CSF1/CST3/FUCA2/IGFBP2/IGFBP3/IGFBP7/MMP2/NUCB1/PRKCSH/DNAJC3/QSOX1/SCG2/SCG3/SHISA5/GOLM1/CHRDL1	19	2
R-HSA-8957275	Reatcome	Post-translational protein phosphorylation	17/122	108/10899	2.55688e-15	7.37659e-13	6.78245e-13	ADAM10/APLP2/CDH2/CSF1/CST3/FUCA2/IGFBP3/IGFBP7/NUCB1/PRKCSH/DNAJC3/QSOX1/SCG2/SCG3/SHISA5/GOLM1/CHRDL1	17	2
R-HSA-114608	Reatcome	Platelet degranulation	16/122	129/10899	8.24387e-13	1.58557e-10	1.45786e-10	A2M/SERPINA3/APLP2/SERPING1/CLU/ISLR/ORM1/ORM2/SERPINA4/SERPINF2/QSOX1/SOD1/SPARC/CLEC3B/FAM3C/SCG3	16	2
R-HSA-76005	Reatcome	Response to elevated platelet cytosolic Ca2+	16/122	134/10899	1.50186e-12	2.16643e-10	1.99194e-10	A2M/SERPINA3/APLP2/SERPING1/CLU/ISLR/ORM1/ORM2/SERPINA4/SERPINF2/QSOX1/SOD1/SPARC/CLEC3B/FAM3C/SCG3	16	2
R-HSA-76002	Reatcome	Platelet activation, signaling and aggregation	17/122	263/10899	5.06199e-09	5.84153e-07	5.37103e-07	A2M/SERPINA3/APLP2/SERPING1/CLU/COL1A1/ISLR/ORM1/ORM2/SERPINA4/SERPINF2/QSOX1/SOD1/SPARC/CLEC3B/FAM3C/SCG3	17	2
R-HSA-6798695	Reatcome	Neutrophil degranulation	22/122	482/10899	1.52432e-08	1.46589e-06	1.34782e-06	SERPINA3/ADAM10/ASAH1/CHI3L1/CST3/FUCA2/GM2A/GNS/GPI/MIF/ORM1/ORM2/PGAM1/CTSA/DNAJC3/QSOX1/TIMP2/RNASET2/CREG1/ATP6AP2/NPC2/SIRPA	22	2
R-HSA-2022857	Reatcome	Keratan sulfate degradation	5/122	13/10899	1.93903e-07	1.59831e-05	1.46958e-05	FMOD/GNS/HEXA/OGN/PRELP	5	2
R-HSA-1474244	Reatcome	Extracellular matrix organization	15/122	300/10899	1.20649e-06	8.70184e-05	8.00096e-05	A2M/ADAM10/COL1A1/COL9A1/FBLN1/FBN2/FMOD/LTBP3/MFAP2/MMP2/SDC1/SPARC/TIMP2/OPTC/COL18A1	15	2
R-HSA-140837	Reatcome	Intrinsic Pathway of Fibrin Clot Formation	5/122	23/10899	4.63472e-06	0.000297137	0.000273205	A2M/SERPING1/F10/F11/SERPINA5	5	2
R-HSA-1474228	Reatcome	Degradation of the extracellular matrix	9/122	140/10899	2.62546e-05	0.00151489	0.00139288	A2M/ADAM10/COL1A1/COL9A1/FBN2/MMP2/TIMP2/OPTC/COL18A1	9	2
R-HSA-1638074	Reatcome	Keratan sulfate/keratin metabolism	5/122	34/10899	3.47322e-05	0.00167004	0.00153553	FMOD/GNS/HEXA/OGN/PRELP	5	2
R-HSA-70263	Reatcome	Gluconeogenesis	5/122	34/10899	3.47322e-05	0.00167004	0.00153553	ENO1/GAPDH/GPI/MDH1/PGAM1	5	2
R-HSA-140877	Reatcome	Formation of Fibrin Clot (Clotting Cascade)	5/122	39/10899	6.87257e-05	0.00305036	0.00280468	A2M/SERPING1/F10/F11/SERPINA5	5	2
R-HSA-3560782	Reatcome	Diseases associated with glycosaminoglycan metabolism	5/122	41/10899	8.78688e-05	0.00362145	0.00332977	FMOD/HEXA/OGN/PRELP/SDC1	5	2
R-HSA-5668914	Reatcome	Diseases of metabolism	11/122	249/10899	0.000106496	0.00406144	0.00373431	BTD/FMOD/GNS/HEXA/NOTCH1/OGN/CTSA/PRELP/SDC1/UBB/THSD4	11	2
R-HSA-71387	Reatcome	Metabolism of carbohydrates	12/122	295/10899	0.000112622	0.00406144	0.00373431	ENO1/FMOD/GAPDH/GNS/GPI/HEXA/MDH1/OGN/PGAM1/PRELP/SDC1/UBB	12	2
R-HSA-977606	Reatcome	Regulation of Complement cascade	5/122	47/10899	0.000170481	0.00578633	0.00532028	SERPING1/C1R/C1S/CLU/CFHR1	5	2
R-HSA-3781865	Reatcome	Diseases of glycosylation	8/122	143/10899	0.000197389	0.00632742	0.00581778	FMOD/HEXA/NOTCH1/OGN/CTSA/PRELP/SDC1/THSD4	8	2
R-HSA-166658	Reatcome	Complement cascade	5/122	58/10899	0.000461718	0.0137246	0.0126192	SERPING1/C1R/C1S/CLU/CFHR1	5	2
R-HSA-418990	Reatcome	Adherens junctions interactions	4/122	33/10899	0.000475724	0.0137246	0.0126192	CDH2/CDH13/CADM1/CADM2	4	2
R-HSA-2691230	Reatcome	Signaling by NOTCH1 HD Domain Mutants in Cancer	3/122	15/10899	0.000564349	0.0148013	0.0136092	ADAM10/NOTCH1/UBB	3	2
R-HSA-2691232	Reatcome	Constitutive Signaling by NOTCH1 HD Domain Mutants	3/122	15/10899	0.000564349	0.0148013	0.0136092	ADAM10/NOTCH1/UBB	3	2
R-HSA-9651496	Reatcome	Defects of contact activation system (CAS) and kallikrein/kinin system (KKS)	3/122	16/10899	0.000688927	0.016462	0.0151361	SERPING1/F10/F11	3	2
R-HSA-9671793	Reatcome	Diseases of hemostasis	3/122	16/10899	0.000688927	0.016462	0.0151361	SERPING1/F10/F11	3	2
R-HSA-1442490	Reatcome	Collagen degradation	5/122	64/10899	0.00072837	0.016462	0.0151361	ADAM10/COL1A1/COL9A1/MMP2/COL18A1	5	2
R-HSA-2129379	Reatcome	Molecules associated with elastic fibres	4/122	37/10899	0.00074179	0.016462	0.0151361	FBLN1/FBN2/LTBP3/MFAP2	4	2
R-HSA-1566948	Reatcome	Elastic fibre formation	4/122	44/10899	0.00143555	0.0306782	0.0282073	FBLN1/FBN2/LTBP3/MFAP2	4	2
R-HSA-1660662	Reatcome	Glycosphingolipid metabolism	4/122	46/10899	0.00169625	0.0349549	0.0321395	ASAH1/GM2A/HEXA/CTSA	4	2
R-HSA-2979096	Reatcome	NOTCH2 Activation and Transmission of Signal to the Nucleus	3/122	22/10899	0.001804	0.0358933	0.0330023	ADAM10/MDK/UBB	3	2
R-HSA-449836	Reatcome	Other interleukin signaling	3/122	24/10899	0.00233265	0.0448647	0.0412511	CSF1/PTPRZ1/SDC1	3	2
R-HSA-1630316	Reatcome	Glycosaminoglycan metabolism	6/122	124/10899	0.0026528	0.0493764	0.0453994	FMOD/GNS/HEXA/OGN/PRELP/SDC1	6	2
R-HSA-6798695	Reatcome	Neutrophil degranulation	23/85	482/10899	1.13793e-12	3.59586e-10	3.10236e-10	AGA/ANXA2/CSTB/CTSB/DEFA1/DSC1/DSG1/EEF1A1/FTH1/GAA/GRN/GSTP1/HEXB/HSPA8/KRT1/NME2/S100A8/PRDX6/QPCT/DPP7/CALML5/HRNR/FLG2	23	3
R-HSA-6809371	Reatcome	Formation of the cornified envelope	10/85	130/10899	6.03579e-08	9.53655e-06	8.22774e-06	DSC1/DSG1/KRT1/KRT5/KRT6A/KRT9/KRT10/KRT14/KRT16/CASP14	10	3
R-HSA-6805567	Reatcome	Keratinization	10/85	214/10899	5.9805e-06	0.000629946	0.000543491	DSC1/DSG1/KRT1/KRT5/KRT6A/KRT9/KRT10/KRT14/KRT16/CASP14	10	3
R-HSA-3299685	Reatcome	Detoxification of Reactive Oxygen Species	5/85	37/10899	9.17803e-06	0.000725064	0.000625555	GSTP1/PRDX1/PRDX2/PRDX6/CYCS	5	3
R-HSA-1474244	Reatcome	Extracellular matrix organization	10/85	300/10899	0.00010832	0.0068458	0.00590627	CTSB/CTSL/FBN1/PCOLCE/PLOD1/TGFB2/THBS1/NRXN1/ADAMTS3/BCAN	10	3
R-HSA-71387	Reatcome	Metabolism of carbohydrates	9/85	295/10899	0.000468327	0.0246652	0.0212801	GAA/GOT1/HEXB/PGK1/TKT/TPI1/MAN2B2/BCAN/XYLT1	9	3
R-HSA-1474290	Reatcome	Collagen formation	5/85	90/10899	0.000669727	0.0302334	0.0260841	CTSB/CTSL/PCOLCE/PLOD1/ADAMTS3	5	3
R-HSA-381426	Reatcome	Regulation of Insulin-like Growth Factor (IGF) transport and uptake by Insulin-like Growth Factor Binding Proteins (IGFBPs)	10/59	125/10899	1.07007e-09	2.11977e-07	1.91895e-07	F2/F5/FGG/IGF2/IGFBP4/IGFBP5/IGFBP6/SPP1/TF/STC2	10	4
R-HSA-114608	Reatcome	Platelet degranulation	10/59	129/10899	1.45932e-09	2.11977e-07	1.91895e-07	ALDOA/F5/FGB/FGG/HRG/IGF2/PPIA/RARRES2/TF/TIMP3	10	4
R-HSA-76005	Reatcome	Response to elevated platelet cytosolic Ca2+	10/59	134/10899	2.11977e-09	2.11977e-07	1.91895e-07	ALDOA/F5/FGB/FGG/HRG/IGF2/PPIA/RARRES2/TF/TIMP3	10	4
R-HSA-977606	Reatcome	Regulation of Complement cascade	7/59	47/10899	5.01599e-09	3.76199e-07	3.4056e-07	C5/C7/C8A/C8G/CD59/F2/CFP	7	4
R-HSA-76002	Reatcome	Platelet activation, signaling and aggregation	12/59	263/10899	1.23965e-08	7.43789e-07	6.73325e-07	ALDOA/F2/F5/FGB/FGG/GNGT1/HRG/IGF2/PPIA/RARRES2/TF/TIMP3	12	4
R-HSA-166658	Reatcome	Complement cascade	7/59	58/10899	2.29008e-08	1.14504e-06	1.03656e-06	C5/C7/C8A/C8G/CD59/F2/CFP	7	4
R-HSA-140877	Reatcome	Formation of Fibrin Clot (Clotting Cascade)	6/59	39/10899	5.5088e-08	2.36092e-06	2.13725e-06	F2/F5/F12/FGB/FGG/KLKB1	6	4
R-HSA-8957275	Reatcome	Post-translational protein phosphorylation	7/59	108/10899	1.72231e-06	6.45866e-05	5.84679e-05	F5/FGG/IGFBP4/IGFBP5/SPP1/TF/STC2	7	4
R-HSA-140875	Reatcome	Common Pathway of Fibrin Clot Formation	4/59	22/10899	5.26794e-06	0.000175598	0.000158962	F2/F5/FGB/FGG	4	4
R-HSA-9651496	Reatcome	Defects of contact activation system (CAS) and kallikrein/kinin system (KKS)	3/59	16/10899	8.02643e-05	0.00218903	0.00198164	F2/F12/KLKB1	3	4
R-HSA-9671793	Reatcome	Diseases of hemostasis	3/59	16/10899	8.02643e-05	0.00218903	0.00198164	F2/F12/KLKB1	3	4
R-HSA-140837	Reatcome	Intrinsic Pathway of Fibrin Clot Formation	3/59	23/10899	0.000247085	0.00617713	0.00559193	F2/F12/KLKB1	3	4
R-HSA-70263	Reatcome	Gluconeogenesis	3/59	34/10899	0.000800308	0.0184686	0.016719	ALDOA/ALDOC/ENO2	3	4
R-HSA-1474244	Reatcome	Extracellular matrix organization	7/59	300/10899	0.00111683	0.0224818	0.020352	FGB/FGG/KLKB1/LUM/PRSS1/HTRA1/SPP1	7	4
R-HSA-216083	Reatcome	Integrin cell surface interactions	4/59	85/10899	0.0011314	0.0224818	0.020352	FGB/FGG/LUM/SPP1	4	4
R-HSA-76009	Reatcome	Platelet Aggregation (Plug Formation)	3/59	39/10899	0.00119903	0.0224818	0.020352	F2/FGB/FGG	3	4
R-HSA-354194	Reatcome	GRB2:SOS provides linkage to MAPK signaling for Integrins	2/59	15/10899	0.00289106	0.0481843	0.0436195	FGB/FGG	2	4
R-HSA-372708	Reatcome	p130Cas linkage to MAPK signaling for integrins	2/59	15/10899	0.00289106	0.0481843	0.0436195	FGB/FGG	2	4
R-HSA-1474244	Reatcome	Extracellular matrix organization	11/41	300/10899	8.66654e-09	1.75064e-06	1.2863e-06	APP/COL1A2/COL2A1/COL9A2/CTSD/DAG1/EFEMP1/LTBP2/EFEMP2/SCUBE1/AGRN	11	5
R-HSA-3000178	Reatcome	ECM proteoglycans	6/41	76/10899	3.48544e-07	3.5203e-05	2.58657e-05	APP/COL1A2/COL2A1/COL9A2/DAG1/AGRN	6	5
R-HSA-8957275	Reatcome	Post-translational protein phosphorylation	6/41	108/10899	2.79264e-06	0.000188038	0.000138162	APP/CP/PENK/VGF/SPARCL1/FSTL1	6	5
R-HSA-381426	Reatcome	Regulation of Insulin-like Growth Factor (IGF) transport and uptake by Insulin-like Growth Factor Binding Proteins (IGFBPs)	6/41	125/10899	6.53128e-06	0.000329829	0.000242345	APP/CP/PENK/VGF/SPARCL1/FSTL1	6	5
R-HSA-3000171	Reatcome	Non-integrin membrane-ECM interactions	4/41	59/10899	6.75462e-05	0.00272887	0.00200506	COL1A2/COL2A1/DAG1/AGRN	4	5
R-HSA-1442490	Reatcome	Collagen degradation	4/41	64/10899	9.30264e-05	0.00313189	0.00230118	COL1A2/COL2A1/COL9A2/CTSD	4	5
R-HSA-1474228	Reatcome	Degradation of the extracellular matrix	5/41	140/10899	0.000168196	0.0046902	0.00344616	COL1A2/COL2A1/COL9A2/CTSD/SCUBE1	5	5
R-HSA-3781865	Reatcome	Diseases of glycosylation	5/41	143/10899	0.000185751	0.0046902	0.00344616	DAG1/NEU1/SPON1/B4GAT1/AGRN	5	5
R-HSA-216083	Reatcome	Integrin cell surface interactions	4/41	85/10899	0.000280035	0.00611233	0.00449108	COL1A2/COL2A1/COL9A2/AGRN	4	5
R-HSA-5668914	Reatcome	Diseases of metabolism	6/41	249/10899	0.00030779	0.00611233	0.00449108	DAG1/NEU1/TCN2/SPON1/B4GAT1/AGRN	6	5
R-HSA-2129379	Reatcome	Molecules associated with elastic fibres	3/41	37/10899	0.000351303	0.00611233	0.00449108	EFEMP1/LTBP2/EFEMP2	3	5
R-HSA-6798695	Reatcome	Neutrophil degranulation	8/41	482/10899	0.000363109	0.00611233	0.00449108	CTSD/CTSH/CTSZ/GSN/HSPA6/NEU1/PKM/GGH	8	5
R-HSA-419037	Reatcome	NCAM1 interactions	3/41	42/10899	0.000512315	0.00742301	0.00545411	COL2A1/COL9A2/AGRN	3	5
R-HSA-1566948	Reatcome	Elastic fibre formation	3/41	44/10899	0.000587961	0.00742301	0.00545411	EFEMP1/LTBP2/EFEMP2	3	5
R-HSA-8948216	Reatcome	Collagen chain trimerization	3/41	44/10899	0.000587961	0.00742301	0.00545411	COL1A2/COL2A1/COL9A2	3	5
R-HSA-975634	Reatcome	Retinoid metabolism and transport	3/41	44/10899	0.000587961	0.00742301	0.00545411	LPL/LRP2/AGRN	3	5
R-HSA-2187338	Reatcome	Visual phototransduction	4/41	105/10899	0.000626241	0.00744122	0.00546749	LPL/LRP2/RBP3/AGRN	4	5
R-HSA-6806667	Reatcome	Metabolism of fat-soluble vitamins	3/41	48/10899	0.000759881	0.00852755	0.00626569	LPL/LRP2/AGRN	3	5
R-HSA-114608	Reatcome	Platelet degranulation	4/41	129/10899	0.00135156	0.0143692	0.0105579	APP/LGALS3BP/PROS1/SELENOP	4	5
R-HSA-2022090	Reatcome	Assembly of collagen fibrils and other multimeric structures	3/41	61/10899	0.00152853	0.0147136	0.0108109	COL1A2/COL2A1/COL9A2	3	5
R-HSA-76005	Reatcome	Response to elevated platelet cytosolic Ca2+	4/41	134/10899	0.00155521	0.0147136	0.0108109	APP/LGALS3BP/PROS1/SELENOP	4	5
R-HSA-844456	Reatcome	The NLRP3 inflammasome	2/41	16/10899	0.00160247	0.0147136	0.0108109	APP/TXN	2	5
R-HSA-375165	Reatcome	NCAM signaling for neurite out-growth	3/41	63/10899	0.00167781	0.0147355	0.0108271	COL2A1/COL9A2/AGRN	3	5
R-HSA-1650814	Reatcome	Collagen biosynthesis and modifying enzymes	3/41	67/10899	0.00200305	0.0162382	0.0119311	COL1A2/COL2A1/COL9A2	3	5
R-HSA-2022377	Reatcome	Metabolism of Angiotensinogen to Angiotensins	2/41	18/10899	0.00203344	0.0162382	0.0119311	CTSD/CTSZ	2	5
R-HSA-3906995	Reatcome	Diseases associated with O-glycosylation of proteins	3/41	68/10899	0.00209006	0.0162382	0.0119311	DAG1/SPON1/B4GAT1	3	5
R-HSA-622312	Reatcome	Inflammasomes	2/41	21/10899	0.00277114	0.0207323	0.0152332	APP/TXN	2	5
R-HSA-76002	Reatcome	Platelet activation, signaling and aggregation	5/41	263/10899	0.00290137	0.0209313	0.0153795	APP/COL1A2/LGALS3BP/PROS1/SELENOP	5	5
R-HSA-196741	Reatcome	Cobalamin (Cbl, vitamin B12) transport and metabolism	2/41	22/10899	0.00304102	0.0211823	0.0155638	LRP2/TCN2	2	5
R-HSA-9660826	Reatcome	Purinergic signaling in leishmaniasis infection	2/41	26/10899	0.004238	0.0276154	0.0202906	APP/TXN	2	5
R-HSA-9664424	Reatcome	Cell recruitment (pro-inflammatory response)	2/41	26/10899	0.004238	0.0276154	0.0202906	APP/TXN	2	5
R-HSA-1474290	Reatcome	Collagen formation	3/41	90/10899	0.00462728	0.0292097	0.021462	COL1A2/COL2A1/COL9A2	3	5
R-HSA-196854	Reatcome	Metabolism of vitamins and cofactors	4/41	190/10899	0.00547657	0.0333822	0.0245278	LPL/LRP2/TCN2/AGRN	4	5
R-HSA-8874081	Reatcome	MET activates PTK2 signaling	2/41	30/10899	0.00561878	0.0333822	0.0245278	COL1A2/COL2A1	2	5
R-HSA-432720	Reatcome	Lysosome Vesicle Biogenesis	2/41	35/10899	0.00759484	0.0438331	0.0322067	APP/CTSZ	2	5
R-HSA-5173105	Reatcome	O-linked glycosylation	3/41	111/10899	0.00827407	0.0451719	0.0331904	DAG1/SPON1/B4GAT1	3	5
R-HSA-977225	Reatcome	Amyloid fiber formation	3/41	111/10899	0.00827407	0.0451719	0.0331904	APP/GSN/ITM2B	3	5
R-HSA-2173782	Reatcome	Binding and Uptake of Ligands by Scavenger Receptors	4/18	42/10899	5.60515e-07	5.20806e-05	3.16748e-05	ALB/APOE/COL4A2/SAA1	4	6
R-HSA-977225	Reatcome	Amyloid fiber formation	5/18	111/10899	7.71565e-07	5.20806e-05	3.16748e-05	APOA4/APOE/HSPG2/LYZ/SAA1	5	6
R-HSA-8963898	Reatcome	Plasma lipoprotein assembly	3/18	19/10899	3.60534e-06	0.00016224	9.86725e-05	APOA4/APOC1/APOE	3	6
R-HSA-174824	Reatcome	Plasma lipoprotein assembly, remodeling, and clearance	4/18	74/10899	5.57514e-06	0.000188161	0.000114437	ALB/APOA4/APOC1/APOE	4	6
R-HSA-8963899	Reatcome	Plasma lipoprotein remodeling	3/18	33/10899	2.00085e-05	0.000540231	0.000328561	ALB/APOA4/APOE	3	6
R-HSA-975634	Reatcome	Retinoid metabolism and transport	3/18	44/10899	4.80203e-05	0.00108046	0.000657119	APOA4/APOE/HSPG2	3	6
R-HSA-6806667	Reatcome	Metabolism of fat-soluble vitamins	3/18	48/10899	6.24534e-05	0.00120446	0.000732536	APOA4/APOE/HSPG2	3	6
R-HSA-8963888	Reatcome	Chylomicron assembly	2/18	10/10899	0.000115027	0.00155286	0.000944429	APOA4/APOE	2	6
R-HSA-8963901	Reatcome	Chylomicron remodeling	2/18	10/10899	0.000115027	0.00155286	0.000944429	APOA4/APOE	2	6
R-HSA-8964058	Reatcome	HDL remodeling	2/18	10/10899	0.000115027	0.00155286	0.000944429	ALB/APOE	2	6
R-HSA-2243919	Reatcome	Crosslinking of collagen fibrils	2/18	18/10899	0.00038804	0.00476231	0.00289638	COL4A2/LOXL1	2	6
R-HSA-3000480	Reatcome	Scavenging by Class A Receptors	2/18	19/10899	0.000433268	0.00487427	0.00296447	APOE/COL4A2	2	6
R-HSA-2187338	Reatcome	Visual phototransduction	3/18	105/10899	0.000638176	0.00662722	0.00403059	APOA4/APOE/HSPG2	3	6
R-HSA-3000157	Reatcome	Laminin interactions	2/18	30/10899	0.00109038	0.0105144	0.0063947	COL4A2/HSPG2	2	6
R-HSA-8964043	Reatcome	Plasma lipoprotein clearance	2/18	37/10899	0.00165802	0.0139895	0.00850826	APOC1/APOE	2	6
R-HSA-9029569	Reatcome	NR1H3 & NR1H2 regulate gene expression linked to cholesterol transport and efflux	2/18	37/10899	0.00165802	0.0139895	0.00850826	APOC1/APOE	2	6
R-HSA-419037	Reatcome	NCAM1 interactions	2/18	42/10899	0.00213303	0.0169387	0.0103019	COL4A2/GFRA1	2	6
R-HSA-9024446	Reatcome	NR1H2 and NR1H3-mediated signaling	2/18	47/10899	0.002665	0.0199875	0.0121561	APOC1/APOE	2	6
R-HSA-196854	Reatcome	Metabolism of vitamins and cofactors	3/18	190/10899	0.00350839	0.024928	0.0151609	APOA4/APOE/HSPG2	3	6
R-HSA-3000171	Reatcome	Non-integrin membrane-ECM interactions	2/18	59/10899	0.004169	0.0281407	0.0171148	COL4A2/HSPG2	2	6
R-HSA-2022090	Reatcome	Assembly of collagen fibrils and other multimeric structures	2/18	61/10899	0.00445025	0.0286088	0.0173995	COL4A2/LOXL1	2	6
R-HSA-375165	Reatcome	NCAM signaling for neurite out-growth	2/18	63/10899	0.00474011	0.029087	0.0176904	COL4A2/GFRA1	2	6
R-HSA-3000178	Reatcome	ECM proteoglycans	2/18	76/10899	0.00683002	0.0400893	0.0243818	COL4A2/HSPG2	2	6
R-HSA-216083	Reatcome	Integrin cell surface interactions	2/18	85/10899	0.00848075	0.0477042	0.0290131	COL4A2/HSPG2	2	6
R-HSA-381426	Reatcome	Regulation of Insulin-like Growth Factor (IGF) transport and uptake by Insulin-like Growth Factor Binding Proteins (IGFBPs)	8/29	125/10899	8.37945e-10	1.13123e-07	8.37945e-08	SERPINC1/C4A/C4B/IGFALS/ITIH2/SERPINA1/PLG/TIMP1	8	7
R-HSA-977606	Reatcome	Regulation of Complement cascade	6/29	47/10899	2.03679e-09	1.37483e-07	1.01839e-07	CFB/C4A/C4B/CPB2/CFH/CFI	6	7
R-HSA-166658	Reatcome	Complement cascade	6/29	58/10899	7.52593e-09	3.38667e-07	2.50864e-07	CFB/C4A/C4B/CPB2/CFH/CFI	6	7
R-HSA-8957275	Reatcome	Post-translational protein phosphorylation	6/29	108/10899	3.24899e-07	1.09654e-05	8.12249e-06	SERPINC1/C4A/C4B/ITIH2/SERPINA1/TIMP1	6	7
R-HSA-166663	Reatcome	Initial triggering of complement	3/29	23/10899	2.89432e-05	0.000781466	0.000578864	CFB/C4A/C4B	3	7
R-HSA-1474244	Reatcome	Extracellular matrix organization	5/29	300/10899	0.00105427	0.023721	0.0175711	DCN/PLG/TIMP1/TTR/FBLN5	5	7

## Sheet: ST6
Supplementary Table 6 Indentify the Aging Protein by Wilcoxon rank-sum test and Linear modeling.
	Wilcoxon rank-sum test						Linear modeling
NO.	Protein	Mean expression of aged group	Mean expression of young group	Log2foldchange	P	Padj	Estimate	Std. Error	t value	Pr(>|t|)	Padj	AP	Detectable in the matched plasma samples
1	A1BG	20.4316	18.318	2.11356	0.000483713	0.0037861	0.0552701	0.0254611	2.17076	0.0349256	0.0848383
2	A2M	16.1368	16.7199	-0.583149	0.026533	0.0675579	-0.0136211	0.00737931	-1.84585	0.0710867	0.14762
3	ABI3BP	14.1611	15.3585	-1.19746	1.77252e-05	0.0004886	-0.027845	0.00589447	-4.72392	2.05017e-05	0.000419292	*
4	ACP2	12.9492	13.5155	-0.566225	0.0568861	0.121026	-0.015033	0.00814908	-1.84475	0.0712488	0.14762
5	ACTB	15.6711	16.8208	-1.14971	0.000321451	0.00291143	-0.0266869	0.00694924	-3.84027	0.000359858	0.00308311	*
6	ADAL	16.0653	16.5726	-0.507363	0.00140853	0.00811827	-0.00853407	0.00399932	-2.13388	0.0379896	0.0908883
7	ADAM10	12.3517	12.3692	-0.0174486	0.706498	0.789982	-0.00704909	0.00527428	-1.3365	0.187686	0.305894
8	ADAMTS3	11.0291	11.8998	-0.870626	0.00785921	0.0273777	-0.0262844	0.00692091	-3.79782	0.000410515	0.00329451	*
9	ADGRL1	12.1515	12.5512	-0.399698	0.335721	0.44622	-0.0114158	0.00808494	-1.41198	0.164406	0.27575
10	ADGRL3	12.4473	13.1026	-0.65528	0.00395085	0.0175163	-0.0186419	0.00554033	-3.36476	0.00151388	0.00786723	*
11	ADM	12.3423	12.4867	-0.144382	0.571961	0.690711	-0.00133417	0.00786724	-0.169585	0.866049	0.897016
12	AFM	16.8974	16.0804	0.817035	0.000135595	0.00159198	0.0185354	0.00473481	3.91471	0.000285208	0.00265915	*	*
13	AGA	15.0686	15.8124	-0.743726	0.00543823	0.021549	-0.0122656	0.00642629	-1.90866	0.0622954	0.13343
14	AGRN	10.1715	11.0525	-0.88101	0.00449581	0.0187523	-0.0277583	0.00866121	-3.2049	0.00240327	0.0116311	*
15	AGT	16.7552	17.0298	-0.274688	0.149906	0.246218	-0.00979454	0.00437595	-2.23826	0.0298781	0.0751695
16	AHSG	19.9008	19.4616	0.439117	0.0837727	0.162422	0.00865965	0.0055907	1.54894	0.127966	0.229831
17	AKAP10	16.2941	16.8851	-0.591028	0.0156508	0.0451027	-0.0164202	0.00566143	-2.90036	0.00560863	0.0210407	*
18	ALB	88.1225	80.6966	7.42586	0.115358	0.204293	0.166514	0.160306	1.03873	0.304135	0.434135
19	ALDH3A1	14.6312	15.7637	-1.13251	0.0293452	0.073537	-0.0323492	0.0117144	-2.7615	0.008128	0.027557
20	ALDOA	14.8185	15.4025	-0.583974	0.0568861	0.121026	-0.00971749	0.00803381	-1.20957	0.232366	0.361078
21	ALDOC	11.2927	11.2513	0.041478	0.316998	0.430357	0.0019392	0.0110658	0.175242	0.861626	0.895526
22	AMBP	17.9965	17.2105	0.785953	7.46072e-06	0.000295631	0.0161133	0.00394339	4.08615	0.000165809	0.00191133	*	*
23	ANG	16.8179	16.2876	0.53029	0.0568861	0.121026	0.0130014	0.00575985	2.25725	0.0285801	0.0722772
24	ANGPTL1	13.0147	13.3071	-0.292413	0.748939	0.818668	-0.012574	0.00620673	-2.02586	0.048357	0.109071
25	ANGPTL7	14.7882	14.7541	0.0340445	0.984985	0.989668	-0.00157322	0.00759228	-0.207214	0.83672	0.884134
26	ANXA2	12.0412	13.6584	-1.61714	0.00011322	0.00156047	-0.0383784	0.00814525	-4.71175	2.13554e-05	0.000423104	*	*
27	APCS	12.8733	12.4196	0.453687	0.116935	0.206509	0.00955589	0.00629104	1.51897	0.13533	0.239663
28	APLP1	17.8161	18.5028	-0.686675	0.000229316	0.00220282	-0.019968	0.0045401	-4.39815	6.04164e-05	0.000871645	*	*
29	APLP2	20.3378	20.7917	-0.453863	0.0252146	0.0652492	-0.0122669	0.00433745	-2.82813	0.00681108	0.0242447
30	APOA1	23.0657	21.9892	1.07649	1.03871e-05	0.000365857	0.0269976	0.0051742	5.21774	3.82545e-06	0.000151584	*
31	APOA2	20.537	18.92	1.61699	1.61346e-06	0.000113659	0.0346434	0.00731172	4.73806	1.95516e-05	0.00041319	*
32	APOA4	35.4579	31.8234	3.63453	0.00071741	0.00505376	0.059212	0.0527981	1.12148	0.267663	0.397177
33	APOC1	14.5446	14.0144	0.53021	0.139329	0.234933	0.0193319	0.0116411	1.66066	0.103302	0.193196
34	APOC2	13.2921	13.0581	0.23398	0.0803618	0.158721	0.0135242	0.00644012	2.1	0.0410097	0.0955888
35	APOC3	13.4838	13.1069	0.376951	0.106713	0.192204	0.00954115	0.0092634	1.02998	0.30818	0.438086
36	APOD	18.3606	17.9565	0.404112	0.119878	0.209953	0.00339587	0.00613377	0.553636	0.582398	0.689138
37	APOE	25.3416	23.1529	2.18873	0.0621532	0.129197	-0.00747424	0.0526219	-0.142037	0.887645	0.913583
38	APOH	19.1551	18.4326	0.722472	0.000161965	0.00183367	0.0184616	0.00476287	3.87615	0.000321777	0.00287334	*	*
39	APOM	11.1362	10.9696	0.166551	0.865488	0.898068	-0.0011623	0.00981848	-0.118379	0.906261	0.926725
40	APP	14.9542	16.293	-1.33873	4.22104e-06	0.000205857	-0.0330232	0.00727914	-4.53669	3.82701e-05	0.000673979	*	*
41	ASAH1	15.4126	16.151	-0.738415	0.0393291	0.0913356	-0.0127773	0.00861773	-1.48268	0.144696	0.25412
42	ATP6AP1	15.0065	15.6565	-0.64998	0.0985789	0.182746	-0.0196394	0.00741939	-2.64704	0.0109507	0.0342008
43	ATP6AP2	13.2579	13.3702	-0.112254	0.485546	0.6036	-0.00805922	0.00413774	-1.94774	0.0573079	0.125287
44	ATXN3	16.8638	16.3888	0.475	0.139329	0.234933	0.00850076	0.00987907	0.860482	0.393801	0.525895
45	AZGP1	19.1493	18.5439	0.605453	0.000295694	0.00275691	0.0163956	0.00414154	3.95882	0.00024828	0.00245952	*	*
46	B2M	20.009	19.5606	0.448386	0.00283637	0.0142719	0.00776463	0.00431198	1.80071	0.0780335	0.158062
47	B4GAT1	18.3452	18.9501	-0.604919	0.000774942	0.00528294	-0.0161224	0.00376949	-4.27708	8.96784e-05	0.0012097	*
48	BASP1	14.5359	13.8044	0.731523	0.218988	0.327448	0.018351	0.0104406	1.75765	0.0851833	0.169741
49	BCAN	13.3582	13.8796	-0.521444	0.0412405	0.095078	-0.00324618	0.00594754	-0.545802	0.58773	0.693893
50	BTD	13.8492	14.6647	-0.815509	0.0194251	0.0524064	-0.0247665	0.00899624	-2.75298	0.00831239	0.0280322
51	C16orf46	14.1358	12.498	1.63775	2.18238e-05	0.000576513	0.0332464	0.00870182	3.82062	0.000382504	0.00316488	*	*
52	C1R	15.4386	15.624	-0.185389	0.521712	0.638544	-0.010125	0.0071282	-1.42041	0.161951	0.274866
53	C1RL	12.3301	12.8391	-0.508917	0.0803618	0.158721	-0.0144082	0.00637189	-2.26122	0.0283153	0.0722772
54	C1S	15.5211	15.8292	-0.308157	0.307894	0.421608	-0.0124119	0.0060533	-2.05044	0.0458032	0.104956
55	C2	13.9103	13.6296	0.280727	0.124534	0.216907	0.00762203	0.00630098	1.20966	0.232334	0.361078
56	C3	18.8836	18.3601	0.523495	0.0118348	0.0371448	0.0144874	0.00470066	3.08199	0.0034016	0.0149765	*	*
57	C4A	19.2132	18.571	0.642179	0.00449581	0.0187523	0.011318	0.00594683	1.9032	0.0630211	0.134292
58	C4B	27.971	27.231	0.740067	0.290199	0.402595	0.00499437	0.0138346	0.361006	0.719679	0.799083
59	C5	13.0347	12.9259	0.108738	0.439474	0.555033	0.00448403	0.0072557	0.618001	0.539496	0.660309
60	C6	15.8819	15.6092	0.272714	0.375212	0.487468	0.00885656	0.00490917	1.80408	0.0774949	0.157474
61	C7	14.0568	13.7499	0.306902	0.144545	0.239272	0.00943399	0.00764316	1.2343	0.223098	0.351852
62	C8A	13.9057	14.2149	-0.30919	0.450755	0.568149	-0.00319446	0.00821948	-0.388645	0.699257	0.786045
63	C8B	13.7665	14.2682	-0.501665	0.185229	0.28573	-0.0119205	0.0069058	-1.72615	0.0907521	0.177036
64	C8G	15.5142	15.2812	0.232983	0.0946983	0.178156	0.00477256	0.00400509	1.19162	0.239268	0.36999
65	C9	15.016	14.2022	0.813834	0.000663779	0.0048372	0.0225229	0.00563372	3.99788	0.000219478	0.00224433	*	*
66	CACHD1	12.1055	12.3136	-0.208029	0.0909386	0.173138	-0.00191724	0.00264633	-0.724488	0.472283	0.603684
67	CADM1	9.93392	10.495	-0.561076	0.0649312	0.134531	-0.0152313	0.00784994	-1.94031	0.0582286	0.126428
68	CADM2	13.3543	13.6062	-0.251865	0.144545	0.239272	-0.00902888	0.00384362	-2.34906	0.0229848	0.0622751
69	CALML5	12.5385	12.9732	-0.434688	0.651293	0.753503	-0.0141939	0.00850882	-1.66814	0.1018	0.19095
70	CARTPT	14.7556	15.7444	-0.988798	0.026533	0.0675579	-0.0195929	0.0107411	-1.8241	0.0743659	0.15209
71	CASP14	12.055	12.8961	-0.841115	0.00421552	0.0183058	-0.0220168	0.00639191	-3.44448	0.0011973	0.00665866	*	*
72	CCDC80	11.7048	11.4801	0.224751	0.24895	0.360352	0.00447919	0.00535388	0.836625	0.406949	0.540893
73	CCHCR1	16.0006	15.2426	0.758022	0.0099565	0.0325382	0.020008	0.00662874	3.01837	0.00406026	0.0168249	*	*
74	CCL14	12.648	12.3325	0.315449	0.24895	0.360352	0.0115218	0.00653496	1.76311	0.0842481	0.169029
75	CCN2	15.6729	15.3637	0.309206	0.102583	0.18797	0.00348568	0.00501791	0.694648	0.490625	0.615953
76	CCN3	11.4939	11.5089	-0.015015	0.880316	0.908991	-0.00635934	0.00447922	-1.41974	0.162145	0.274866
77	CD14	15.9253	15.5317	0.393626	0.0308429	0.0760873	0.00302297	0.00665268	0.454399	0.65159	0.747031
78	CD59	16.5749	16.344	0.230863	0.335721	0.44622	0.000196342	0.00534335	0.0367452	0.970841	0.980116
79	CD99L2	13.8143	14.6481	-0.833772	0.000663779	0.0048372	-0.0209642	0.00576553	-3.63613	0.000673972	0.0044657	*
80	CDC23	13.935	13.8323	0.102797	0.667866	0.765691	0.00096502	0.00530569	0.181884	0.85644	0.893608
81	CDH12	15.4021	16.4336	-1.03147	0.00011322	0.00156047	-0.0211251	0.00638431	-3.30891	0.00178146	0.00910844	*
82	CDH13	12.1492	12.3243	-0.175152	0.509508	0.624812	-0.00446158	0.00621201	-0.718219	0.476104	0.60491
83	CDH2	16.9488	17.0548	-0.106004	0.571961	0.690711	-0.00512354	0.00455328	-1.12524	0.266082	0.396833
84	CDHR1	15.3836	15.8431	-0.459511	0.0519886	0.114051	-0.0120103	0.00759635	-1.58107	0.120431	0.218151
85	CDK3	16.6702	17.5432	-0.872957	0.0474421	0.107423	-0.0262709	0.00843523	-3.11443	0.00310575	0.014142
86	CELSR2	13.2711	13.4936	-0.222516	0.24895	0.360352	-0.00579875	0.0059148	-0.98038	0.331814	0.463371
87	CFB	18.7914	18.4198	0.371673	0.0357268	0.0851534	0.00520519	0.00371525	1.40104	0.167636	0.278953
88	CFD	16.234	15.6594	0.574585	0.00479248	0.0197301	0.012129	0.00451614	2.6857	0.00990974	0.0317312	*	*
89	CFH	29.2611	26.6046	2.65643	0.417395	0.531382	0.0082951	0.0555701	0.149273	0.881964	0.909211
90	CFHR1	15.566	15.7005	-0.134447	0.954976	0.96718	-0.00558317	0.00596443	-0.936078	0.353919	0.489923
91	CFHR2	14.216	13.6503	0.565682	0.204999	0.309451	0.0110943	0.00943301	1.17612	0.245348	0.375727
92	CFI	30.7454	30.4045	0.340948	0.264939	0.378314	-0.000204344	0.00912745	-0.0223879	0.982231	0.98534
93	CFL1	11.657	12.3927	-0.735766	0.0293452	0.073537	-0.010065	0.00750122	-1.34178	0.18598	0.304681
94	CFP	11.2194	11.4563	-0.236887	0.273188	0.383189	-0.00315344	0.00520859	-0.60543	0.547745	0.664802
95	CHGA	14.6001	15.5604	-0.960277	0.00696399	0.0249445	-0.0219572	0.00785022	-2.79702	0.00739926	0.0256346	*	*
96	CHGB	29.2347	32.0341	-2.79936	0.0496727	0.111281	-0.117075	0.0513953	-2.27794	0.0272229	0.0713194
97	CHI3L1	17.939	18.3451	-0.406117	0.0707882	0.142929	-0.0149412	0.0060104	-2.48589	0.0164571	0.0475615
98	CHRDL1	16.2559	16.7507	-0.494826	0.00370103	0.0170033	-0.016619	0.00408755	-4.06575	0.00017695	0.00200323	*
99	CLEC19A	13.2169	13.9322	-0.715336	0.0872976	0.167717	-0.0357876	0.00997906	-3.58627	0.000783751	0.00477787
100	CLEC3B	18.1343	18.3083	-0.174048	0.198248	0.300693	-0.00311034	0.00350814	-0.886605	0.379712	0.514122
101	CLN5	12.9391	13.7416	-0.802539	0.0738719	0.147744	-0.0238715	0.00840369	-2.8406	0.00658776	0.0235968
102	CLSTN1	34.0671	35.5514	-1.4843	0.000483713	0.0037861	-0.0499487	0.00951256	-5.25081	3.41381e-06	0.000151584	*	*
103	CLSTN2	10.2422	9.43159	0.810635	0.00578902	0.0221099	0.0224316	0.00779456	2.87785	0.00596032	0.021843	*
104	CLSTN3	15.7505	16.0672	-0.316759	0.497451	0.613588	0.00256726	0.0135354	0.189669	0.850368	0.891779
105	CLU	23.2295	23.3217	-0.0921791	0.850706	0.89296	-0.00529802	0.0039392	-1.34495	0.184962	0.303801
106	CNDP1	12.7108	14.0044	-1.29356	0.000379206	0.00329338	-0.0342149	0.00750699	-4.55774	3.56913e-05	0.000646522	*	*
107	CNTN1	13.2732	13.6123	-0.339096	0.318087	0.430913	-0.00428527	0.0055546	-0.771482	0.444203	0.574744
108	COA3	13.4891	13.8117	-0.322591	0.0111771	0.0356095	-0.0104251	0.00356803	-2.9218	0.00529169	0.0202685	*
109	COCH	14.4691	14.8701	-0.401004	0.0148125	0.0436795	-0.00961491	0.00329194	-2.92075	0.00530689	0.0202685	*
110	COL18A1	16.4636	16.6044	-0.14077	0.624356	0.735766	-0.00778699	0.00356478	-2.18442	0.0338474	0.0833878
111	COL1A1	35.8756	37.6663	-1.79072	0.144545	0.239272	-0.0622894	0.043174	-1.44275	0.155584	0.268775
112	COL1A2	16.0194	17.0996	-1.08015	5.89533e-05	0.0010679	-0.0318094	0.00541882	-5.87017	3.95579e-07	2.27998e-05	*	*
113	COL2A1	20.3432	26.4603	-6.1171	4.22104e-06	0.000205857	-0.129814	0.0319723	-4.0602	0.000180101	0.00200323	*
114	COL4A2	9.37652	9.43157	-0.0550513	0.855866	0.896891	-0.002066	0.00352703	-0.585762	0.56078	0.674056
115	COL6A3	15.4159	14.627	0.788837	3.75599e-06	0.000205857	0.0186558	0.0045002	4.14555	0.000137108	0.00167166	*	*
116	Col7a1	14.5212	14.8769	-0.35571	0.144545	0.239272	-0.00727925	0.0048543	-1.49955	0.140281	0.24705
117	Col8a1	12.9292	13.3956	-0.466425	0.0496727	0.111281	-0.0156061	0.00496702	-3.14194	0.00287391	0.0132997
118	Col8a2	14.2199	14.4031	-0.183264	0.678684	0.771122	-0.0047145	0.00497335	-0.947952	0.347902	0.482648
119	COL9A1	12.7769	13.9184	-1.14153	0.00324312	0.0155768	-0.0243522	0.0093827	-2.59543	0.0124965	0.03846	*
120	COL9A2	12.9047	14.5586	-1.65393	3.34281e-07	4.05431e-05	-0.0392531	0.00667609	-5.87964	3.82647e-07	2.27998e-05	*
121	COLEC12	15.7131	15.5062	0.206917	0.345339	0.458043	-0.000388534	0.00426977	-0.0909965	0.927874	0.942744
122	COX16	10.7008	10.8777	-0.176945	0.355127	0.46615	-0.00534281	0.00585114	-0.913123	0.365742	0.502994
123	CP	18.0362	18.4057	-0.369552	0.129326	0.223413	-0.0103971	0.00472348	-2.20116	0.0325663	0.0809686
124	CPAMD8	25.9323	29.4615	-3.52915	0.0279092	0.0707778	-0.0376389	0.0572198	-0.657795	0.513812	0.636244
125	CPB2	12.9748	12.8207	0.154157	0.611067	0.724143	0.000132536	0.00571658	0.0231844	0.981599	0.98534
126	CPE	16.7753	17.2184	-0.443063	0.00421552	0.0183058	-0.0155294	0.00430237	-3.6095	0.000730635	0.00458636	*
127	CPQ	9.85398	11.441	-1.58706	0.000161965	0.00183367	-0.0337776	0.00950943	-3.55201	0.000868885	0.00514835	*
128	CREG1	15.5848	16.0803	-0.495453	0.00324312	0.0155768	-0.00992263	0.00418392	-2.37161	0.0217699	0.0597104
129	CRTAC1	14.319	14.9107	-0.591688	0.0194251	0.0524064	-0.0117499	0.00643672	-1.82545	0.0741579	0.15209
130	CRYBB2	15.1174	12.9114	2.20605	0.00231133	0.0123142	0.0411935	0.0193704	2.12662	0.0386196	0.0915526
131	CRYGB	15.1087	14.2176	0.891077	0.0837727	0.162422	0.0149129	0.0122403	1.21835	0.229046	0.358556
132	CRYGC	16.329	15.4096	0.919452	0.102583	0.18797	0.0101526	0.0124204	0.817413	0.417732	0.551754
133	CRYGD	16.517	15.0432	1.4738	0.00395085	0.0175163	0.0224373	0.0131547	1.70564	0.0945384	0.182736
134	CRYGS	32.2771	26.9767	5.30043	0.000103354	0.00152388	0.116301	0.0388576	2.993	0.00435489	0.0174224	*
135	CSF1	15.0342	15.1511	-0.116856	0.763261	0.831456	-0.00869242	0.00693036	-1.25425	0.215824	0.3438
136	CSF2RB	22.9132	23.3023	-0.389063	0.211911	0.318369	-0.0113971	0.00452735	-2.51739	0.0152151	0.044605
137	CST3	22.8683	23.1346	-0.266335	0.462196	0.577973	-0.0116655	0.0065998	-1.76755	0.0834922	0.168045
138	CST6	12.7153	12.3639	0.351474	0.191659	0.294217	0.00882501	0.00576318	1.53128	0.132266	0.235553
139	CSTB	11.6162	13.044	-1.42783	0.00578902	0.0221099	-0.0270199	0.0101461	-2.66308	0.0105072	0.0334753	*
140	CTBS	11.8929	12.8391	-0.946152	0.00151414	0.00864831	-0.0197105	0.0065408	-3.01346	0.00411582	0.0169444	*
141	CTSA	13.0278	13.7933	-0.765484	0.000210423	0.0020845	-0.023575	0.00483694	-4.87395	1.23673e-05	0.00030356	*	*
142	CTSB	16.1444	16.5106	-0.366263	0.0770623	0.15364	-0.00910942	0.00444434	-2.04967	0.0458822	0.104956
143	CTSD	18.9876	19.5231	-0.535441	0.00370103	0.0170033	-0.0139778	0.00468359	-2.98442	0.00445893	0.0176685	*	*
144	CTSF	13.7283	14.3339	-0.605648	0.0308429	0.0760873	-0.0152464	0.00801412	-1.90245	0.0631213	0.134292
145	CTSH	10.3106	11.0167	-0.70607	6.48491e-05	0.0011112	-0.0207896	0.00565535	-3.6761	0.000596778	0.00420397	*
146	CTSL	14.6013	15.2797	-0.67838	0.0621532	0.129197	-0.00961584	0.00853564	-1.12655	0.265533	0.396833
147	CTSZ	14.5776	15.2928	-0.715233	0.00071741	0.00505376	-0.0177235	0.00415854	-4.26196	9.41889e-05	0.00124408	*
148	CUTA	15.1726	15.5394	-0.366817	0.119878	0.209953	-0.0138534	0.00549999	-2.5188	0.0151615	0.044605
149	CXCL14	13.4062	12.9327	0.473489	0.0156508	0.0451027	0.00985806	0.00510445	1.93127	0.0593663	0.128021
150	CYCS	12.1499	12.5029	-0.353042	0.198248	0.300693	-0.00403634	0.00632073	-0.638588	0.526126	0.647697
151	CYTL1	14.239	13.819	0.420074	0.226228	0.332781	0.0106075	0.00717964	1.47744	0.146091	0.25586
152	DAG1	13.5943	14.1145	-0.52024	0.00739973	0.0260635	-0.0171978	0.00447388	-3.84404	0.000355655	0.00308311	*
153	DBF4B	14.0849	14.1615	-0.0765832	0.720448	0.794488	0.000384501	0.00674241	0.0570273	0.95476	0.966962
154	DBI	13.6057	13.7294	-0.123699	0.534063	0.649896	0.00315422	0.00518231	0.608651	0.545626	0.664802
155	DCD	14.8256	15.3798	-0.554219	0.0132514	0.0401981	-0.0210853	0.00802563	-2.62725	0.0115216	0.0356327	*	*
156	DCN	12.7232	12.5049	0.218261	0.149906	0.246218	0.00631565	0.0047403	1.33233	0.189043	0.30653
157	DCT	10.1718	14.3049	-4.13308	1.03871e-05	0.000365857	-0.0815346	0.0297311	-2.7424	0.00854684	0.0285195	*
158	DDTL	12.4676	12.293	0.174644	0.130645	0.225079	0.0111843	0.0177601	0.629743	0.531849	0.653473
159	DEFA1	14.714	15.6128	-0.898757	0.00939099	0.0311722	-0.0123515	0.00812632	-1.51994	0.135087	0.239663
160	DEFB1	21.9626	23.8961	-1.93346	0.706498	0.789982	-0.0616954	0.0586311	-1.05226	0.297948	0.427373
161	DIPK1C	12.0388	12.2266	-0.187731	0.198248	0.300693	-0.0039385	0.00353139	-1.11528	0.270281	0.398508
162	DKK3	19.7004	19.9626	-0.262162	0.115358	0.204293	-0.00866878	0.00506595	-1.71119	0.0935025	0.181842
163	DMKN	11.3609	11.8567	-0.495829	0.0917951	0.174246	-0.00409323	0.00776147	-0.527379	0.60036	0.704919
164	DNAJC3	10.4991	10.4806	0.0184878	0.584866	0.699633	-0.00196691	0.00314435	-0.625537	0.534582	0.655561
165	DNASE2	16.1537	16.7014	-0.547645	0.00231133	0.0123142	-0.0129472	0.00432517	-2.99345	0.0043495	0.0174224	*
166	DPP7	13.9729	14.9545	-0.981639	0.000135595	0.00159198	-0.0229211	0.00580457	-3.9488	0.000256243	0.00249936	*
167	DSC1	10.9973	12.4912	-1.49392	0.00655095	0.0242883	-0.0316936	0.0100147	-3.16472	0.00269442	0.0126538	*	*
168	DSC2	14.6087	13.9215	0.687223	0.00303367	0.0149097	0.0118607	0.00603543	1.96518	0.055195	0.121929
169	DSC3	18.3036	19.8595	-1.55582	0.910092	0.930642	-0.044513	0.0486644	-0.914694	0.364925	0.502961
170	DSG1	10.9941	12.4245	-1.43039	0.0105515	0.0341307	-0.0291297	0.0105911	-2.7504	0.00836892	0.0280735	*	*
171	ECM1	17.3982	16.8097	0.588512	0.00834351	0.0287488	0.00947182	0.00507945	1.86473	0.0683394	0.142994
172	ECRG4	13.4445	14.1429	-0.69838	0.0118348	0.0371448	-0.0198425	0.00715465	-2.77337	0.00787744	0.0269866	*
[truncated: 463 more rows]

## Sheet: ST7
Supplementary Table 7 Overview of all significantly enriched processes and pathways of APs as identified in the GO-, REACTOME and KEGG databases.
[truncated: 585 more rows]

[truncated: 5 more sheets: ST8, ST9, ST10, ST11, ST12]
